# Supplementary material for: Interpretable predictions from whole-body FDG-PET/CT using parameters associated with clinical outcome
Source: Commun Med (Lond). 2026 Apr 20;6:232. doi: 10.1038/s43856-026-01567-w (PMC13096647; doi:10.1038/s43856-026-01567-w)
Supplement: Supplementary file 5 — Supplementary Data 2 [file 43856_2026_1567_MOESM5_ESM.csv]

	Unnamed: 0	pat_ID	scan_date	GT	prediction (age)	GT_binned	prediction_binned
0	0	PETCT_099b3fd402	01-03-2003-NA-PET-CT Ganzkoerper nativ-84728	95.0	77.88294219970703	90-99	70-79
1	1	PETCT_1bdefef7d5	01-14-2006-NA-PET-CT Ganzkoerper primaer mit KM-32502	56.0	62.06499099731445	50-59	60-69
2	2	PETCT_185bac7954	01-22-2005-NA-PET-CT Ganzkoerper primaer mit KM-96761	53.0	57.50926208496094	50-59	50-59
3	3	PETCT_080922db5a	01-28-2006-NA-PET-CT Teilkoerper primaer mit KM-83609	51.0	53.424076080322266	50-59	50-59
4	4	PETCT_0e2034240b	01-31-2003-NA-PET-CT Ganzkoerper primaer mit KM-08517	79.0	58.56432342529297	70-79	50-59
5	5	PETCT_07b7e9abfc	02-10-2003-NA-PET-CT Ganzkoerper nativ-08717	76.0	70.81838989257812	70-79	70-79
6	6	PETCT_0f4ee9e078	02-10-2005-NA-PET-CT Ganzkoerper primaer mit KM-08757	71.0	77.17306518554688	70-79	70-79
7	7	PETCT_1956667fce	02-10-2006-NA-PET-CT Ganzkoerper primaer mit KM-90464	65.0	69.43890380859375	60-69	60-69
8	8	PETCT_119165872d	02-12-2005-NA-PET-CT Ganzkoerper primaer mit KM-05102	78.0	73.27156066894531	70-79	70-79
9	9	PETCT_1a1712f7d0	02-14-2005-NA-PET-CT Ganzkoerper primaer mit KM-78148	59.0	63.96452713012695	50-59	60-69
10	10	PETCT_1a1712f7d0	02-16-2007-NA-PET-CT Ganzkoerper primaer mit KM-50630	59.0	61.39774703979492	50-59	60-69
11	11	PETCT_13b40a817b	02-18-2001-NA-PET-CT Ganzkoerper primaer mit KM-46202	57.0	59.08501052856445	50-59	50-59
12	12	PETCT_04606080a0	02-20-2003-NA-PET-CT Ganzkoerper primaer mit KM-22538	62.0	70.05007934570312	60-69	70-79
13	13	PETCT_0e9a98ecda	02-20-2003-NA-PET-CT Ganzkoerper primaer mit KM-36915	51.0	53.33718490600586	50-59	50-59
14	14	PETCT_15cfa01130	02-24-2001-NA-PET-CT Ganzkoerper primaer mit KM-49873	82.0	77.41352844238281	80-89	70-79
15	15	PETCT_05d8640f52	02-24-2005-NA-PET-CT Ganzkoerper nativ-80214	79.0	91.94967651367188	70-79	90-99
16	16	PETCT_1285b86bea	02-24-2006-NA-PET-CT Ganzkoerper primaer mit KM-49419	69.0	55.02396011352539	60-69	50-59
17	17	PETCT_05d5a79faf	02-25-2005-NA-PET-CT Ganzkoerper primaer mit KM-20586	28.0	28.356380462646484	20-29	20-29
18	18	PETCT_141fffa2a9	03-01-2003-NA-PET-CT Ganzkoerper nativ-74292	68.0	46.13914108276367	60-69	40-49
19	19	PETCT_11e258cc1f	03-06-2003-NA-PET-CT Ganzkoerper primaer mit KM-87979	24.0	39.41461563110352	20-29	30-39
20	20	PETCT_01682f60c3	03-11-2002-NA-PET-CT Ganzkoerper primaer mit KM-03431	62.0	57.2206916809082	60-69	50-59
21	21	PETCT_06a46414eb	03-12-2006-NA-PET-CT Ganzkoerper primaer mit KM-38502	66.0	68.07931518554688	60-69	60-69
22	22	PETCT_1b199d094d	03-16-2002-NA-PET-CT Ganzkoerper primaer mit KM-32644	66.0	81.15782165527344	60-69	80-89
23	23	PETCT_05808cf24e	03-18-2006-NA-PET-CT Ganzkoerper primaer mit KM-91344	48.0	59.27908706665039	40-49	50-59
24	24	PETCT_0011f3deaf	03-23-2003-NA-PET-CT Ganzkoerper primaer mit KM-10445	63.0	56.00569534301758	60-69	50-59
25	25	PETCT_0168f65af8	04-04-2003-NA-PET-CT Ganzkoerper primaer mit KM-82224	73.0	67.72293090820312	70-79	60-69
26	26	PETCT_1019ae8551	04-06-2007-NA-PET-CT Ganzkoerper primaer mit KM-62131	72.0	72.04517364501953	70-79	70-79
27	27	PETCT_193dea6ac7	04-10-2003-NA-PET-CT Teilkoerper nativ-95894	76.0	75.08219146728516	70-79	70-79
28	28	PETCT_19b68a666b	04-14-2005-NA-PET-CT Ganzkoerper primaer mit KM-01313	77.0	72.4005355834961	70-79	70-79
29	29	PETCT_06d55e8295	04-17-2003-NA-PET-CT Teilkoerper primaer mit KM-01782	46.0	64.3270263671875	40-49	60-69
30	30	PETCT_185da4c8b6	04-18-2003-NA-PET-CT Ganzkoerper primaer mit KM-06919	73.0	69.68136596679688	70-79	60-69
31	31	PETCT_07574bfa00	04-20-2003-NA-PET-CT Ganzkoerper primaer mit KM-91235	19.0	24.17351722717285	10-19	20-29
32	32	PETCT_06e7c24059	04-22-2005-NA-PET-CT Ganzkoerper primaer mit KM-97021	65.0	66.12322235107422	60-69	60-69
33	33	PETCT_0fa313309d	04-23-2005-NA-Unspecified CT-29055	75.0	73.48567962646484	70-79	70-79
34	34	PETCT_14929994cf	04-30-2005-NA-PET-CT Ganzkoerper primaer mit KM-47251	79.0	68.21482849121094	70-79	60-69
35	35	PETCT_0b57b247b6	05-02-2002-NA-PET-CT Ganzkoerper primaer mit KM-42966	21.0	19.55636978149414	20-29	10-19
36	36	PETCT_07fec0d985	05-04-2006-NA-PET-CT Ganzkoerper primaer mit KM-11312	50.0	51.40805435180664	50-59	50-59
37	37	PETCT_1a8bd52f71	05-05-2006-NA-PET-CT Ganzkoerper primaer mit KM-99815	80.0	77.53364562988281	80-89	70-79
38	38	PETCT_182bdeba22	05-10-2007-NA-PET-CT Ganzkoerper primaer mit KM-88669	57.0	57.143699645996094	50-59	50-59
39	39	PETCT_11afab3485	05-25-2003-NA-PET-CT Ganzkoerper primaer mit KM-50146	79.0	68.85395050048828	70-79	60-69
40	40	PETCT_14f931f634	06-09-2005-NA-PET-CT Ganzkoerper primaer mit KM-87681	56.0	60.1599235534668	50-59	60-69
41	41	PETCT_1553bd8c8f	06-14-2007-NA-PET-CT Ganzkoerper primaer mit KM-72421	55.0	55.35683059692383	50-59	50-59
42	42	PETCT_1928952a0f	06-20-2003-NA-PET-CT Ganzkoerper primaer mit KM-40834	60.0	77.50076293945312	60-69	70-79
43	43	PETCT_1a90052cb2	06-22-2001-NA-PET-CT Ganzkoerper primaer mit KM-47169	50.0	50.23307418823242	50-59	50-59
44	44	PETCT_176bdc5388	06-22-2006-NA-PET-CT Ganzkoerper primaer mit KM-71560	77.0	68.62080383300781	70-79	60-69
45	45	PETCT_1a3d4e63ee	07-03-2004-NA-PET-CT Ganzkoerper primaer mit KM-34298	69.0	64.8840103149414	60-69	60-69
46	46	PETCT_1a1712f7d0	07-05-2001-NA-PET-CT Ganzkoerper primaer mit KM-51804	59.0	62.03868103027344	50-59	60-69
47	47	PETCT_1291700093	07-13-2003-NA-PET-CT Ganzkoerper primaer mit KM-76048	52.0	46.448123931884766	50-59	40-49
48	48	PETCT_16cdbc8689	07-15-2005-NA-PET-CT Ganzkoerper primaer mit KM-33251	51.0	34.58302307128906	50-59	30-39
49	49	PETCT_0143bab87a	07-17-2005-NA-PET-CT Ganzkoerper primaer mit KM-33529	84.0	74.7069091796875	80-89	70-79
50	50	PETCT_15f4b7254f	07-18-2003-NA-PET-CT Ganzkoerper primaer mit KM-44296	31.0	41.389591217041016	30-39	40-49
51	51	PETCT_072833774e	07-23-2006-NA-PET-CT Teilkoerper primaer mit KM-84430	76.0	73.04499816894531	70-79	70-79
52	52	PETCT_0beb67c923	07-25-1999-NA-PET-CT Ganzkoerper primaer mit KM-37911	56.0	54.68131637573242	50-59	50-59
53	53	PETCT_1956667fce	07-28-2005-NA-PET-CT Ganzkoerper primaer mit KM-69901	65.0	62.74478912353516	60-69	60-69
54	54	PETCT_05808cf24e	07-29-1999-NA-PET-CT Ganzkoerper nativ-42289	48.0	68.89554595947266	40-49	60-69
55	55	PETCT_19838cb8e5	07-29-2002-NA-PET-CT Ganzkoerper primaer mit KM-25383	80.0	66.49604797363281	80-89	60-69
56	56	PETCT_048981112f	07-31-2005-NA-Unspecified CT ABDOMEN-50330	77.0	70.89447021484375	70-79	70-79
57	57	PETCT_1781ba966c	08-08-2002-NA-PET-CT Ganzkoerper primaer mit KM-99061	60.0	62.07390213012695	60-69	60-69
58	58	PETCT_0b98dbe00d	08-11-2002-NA-PET-CT Ganzkoerper primaer mit KM-83616	58.0	64.02561950683594	50-59	60-69
59	59	PETCT_0af7ffe12a	08-12-2005-NA-PET-CT Ganzkoerper primaer mit KM-96698	61.0	62.136505126953125	60-69	60-69
60	60	PETCT_01140d52d8	08-13-2005-NA-PET-CT Ganzkoerper primaer mit KM-56839	61.0	66.14948272705078	60-69	60-69
61	61	PETCT_18e8b02af3	08-14-2005-NA-PET-CT Ganzkoerper nativ-69934	54.0	68.79090118408203	50-59	60-69
62	62	PETCT_147a9fcff3	08-16-2001-NA-PET-CT Ganzkoerper primaer mit KM-80653	76.0	68.57199096679688	70-79	60-69
63	63	PETCT_15a205ffcc	08-19-2005-NA-PET-CT Ganzkoerper primaer mit KM-93089	81.0	73.6141586303711	80-89	70-79
64	64	PETCT_0410759456	08-22-2003-NA-PET-CT Ganzkoerper primaer mit KM-20805	78.0	63.95619583129883	70-79	60-69
65	65	PETCT_0225325b91	08-22-2005-NA-PET-CT Teilkoerper primaer mit KM-72660	58.0	52.74777603149414	50-59	50-59
66	66	PETCT_17d334cb6c	08-28-2000-NA-Unspecified CT ABDOMEN-62383	61.0	66.35527801513672	60-69	60-69
67	67	PETCT_098c4b7b87	08-31-2003-NA-PET-CT Ganzkoerper nativ-71743	71.0	74.48857116699219	70-79	70-79
68	68	PETCT_0223010e46	09-04-2003-NA-PET-CT Ganzkoerper primaer mit KM-25360	76.0	67.23079681396484	70-79	60-69
69	69	PETCT_1a90052cb2	09-06-2003-NA-PET-CT Ganzkoerper primaer mit KM-80674	50.0	56.89223861694336	50-59	50-59
70	70	PETCT_0f44cec2e6	09-07-2003-NA-PET-CT Ganzkoerper primaer mit KM-99224	79.0	72.82898712158203	70-79	70-79
71	71	PETCT_13d0984c93	09-08-2003-NA-PET-CT Ganzkoerper primaer mit KM-48750	52.0	59.99418640136719	50-59	50-59
72	72	PETCT_08212d7f6c	09-11-2003-NA-PET-CT Ganzkoerper primaer mit KM-65721	54.0	58.888275146484375	50-59	50-59
73	73	PETCT_0117d7f11f	09-13-2001-NA-PET-CT Ganzkoerper primaer mit KM-68547	52.0	52.31370544433594	50-59	50-59
74	74	PETCT_14c4d2c208	09-22-2002-NA-PET-CT Ganzkoerper primaer mit KM-60478	51.0	56.76556015014648	50-59	50-59
75	75	PETCT_108c1763d4	09-30-2004-NA-PET-CT Ganzkoerper primaer mit KM-86848	69.0	64.63046264648438	60-69	60-69
76	76	PETCT_09ee00bdc6	09-30-2005-NA-PET-CT Ganzkoerper primaer mit KM-22800	78.0	60.24515151977539	70-79	60-69
77	77	PETCT_0fa313309d	10-03-2005-NA-PET-CT Ganzkoerper primaer mit KM-74496	75.0	71.26124572753906	70-79	70-79
78	78	PETCT_1253499c80	10-07-2005-NA-PET-CT Ganzkoerper primaer mit KM-50242	53.0	53.24417495727539	50-59	50-59
79	79	PETCT_0c13e4df10	10-11-2003-NA-PET-CT Ganzkoerper primaer mit KM-89759	36.0	37.5681037902832	30-39	30-39
80	80	PETCT_15f4b7254f	10-11-2003-NA-PET-CT Ganzkoerper primaer mit KM-99526	31.0	43.42336654663086	30-39	40-49
81	81	PETCT_173b804eda	10-11-2004-NA-PET-CT Ganzkoerper nativ-64205	75.0	72.68110656738281	70-79	70-79
82	82	PETCT_02ba7e20f5	10-12-2001-NA-PET-CT Ganzkoerper primaer mit KM-27172	67.0	63.50959396362305	60-69	60-69
83	83	PETCT_0cda25453b	10-12-2003-NA-PET-CT Ganzkoerper primaer mit KM-47333	73.0	60.834659576416016	70-79	60-69
84	84	PETCT_0ea07b421b	10-27-2001-NA-PET-CT Ganzkoerper primaer mit KM-81811	70.0	64.69210052490234	70-79	60-69
85	85	PETCT_0dbf2c2731	10-27-2005-NA-PET-CT Ganzkoerper primaer mit KM-07954	70.0	68.63249206542969	70-79	60-69
86	86	PETCT_1ac497ed9d	10-28-2004-NA-PET-CT Ganzkoerper primaer mit KM-22078	63.0	63.53904342651367	60-69	60-69
87	87	PETCT_1b1bdfc35b	10-29-2000-NA-PET-CT Ganzkoerper primaer mit KM-59300	46.0	48.970680236816406	40-49	40-49
88	88	PETCT_12025abab5	11-01-2004-NA-PET-CT Ganzkoerper primaer mit KM-18831	68.0	65.33013153076172	60-69	60-69
89	89	PETCT_0410759456	11-07-2002-NA-PET-CT Ganzkoerper primaer mit KM-75415	78.0	68.0181655883789	70-79	60-69
90	90	PETCT_08198c4f0c	11-10-2005-NA-PET-CT Ganzkoerper primaer mit KM-57428	60.0	70.93077850341797	60-69	70-79
91	91	PETCT_17b46d7275	11-13-2003-NA-PET-CT Teilkoerper primaer mit KM-01963	46.0	66.0074462890625	40-49	60-69
92	92	PETCT_04a4e1c874	11-18-2001-NA-PET-CT Ganzkoerper primaer mit KM-96019	57.0	66.66151428222656	50-59	60-69
93	93	PETCT_13f476b02b	11-19-2001-NA-PET-CT Ganzkoerper primaer mit KM-03903	58.0	55.52481460571289	50-59	50-59
94	94	PETCT_08cdb15e0b	11-21-2003-NA-PET-CT Ganzkoerper primaer mit KM-47234	55.0	66.13528442382812	50-59	60-69
95	95	PETCT_04ab5c61c9	11-22-2002-NA-PET-CT Ganzkoerper primaer mit KM-42241	20.0	44.4217414855957	20-29	40-49
96	96	PETCT_1774857f8e	11-23-2006-NA-PET-CT Ganzkoerper primaer mit KM-33663	62.0	60.59905242919922	60-69	60-69
97	97	PETCT_05bed31780	11-24-2003-NA-PET-CT Ganzkoerper primaer mit KM-09401	24.0	33.2802619934082	20-29	30-39
98	98	PETCT_154e94256c	11-25-2000-NA-PET-CT Ganzkoerper primaer mit KM-83128	69.0	66.62869262695312	60-69	60-69
99	99	PETCT_1bb48bfb40	12-02-2000-NA-PET-CT Ganzkoerper primaer mit KM-90244	81.0	74.05248260498047	80-89	70-79
100	100	PETCT_1472967bef	12-21-2002-NA-PET-CT Ganzkoerper primaer mit KM-48645	64.0	59.9603157043457	60-69	50-59
101	0	PETCT_22d07bdc49	01-05-2003-NA-PET-CT Ganzkoerper primaer mit KM-77260	64.0	71.87548828125	60-69	70-79
102	1	PETCT_30c4b7062b	01-18-2001-NA-PET-CT Ganzkoerper primaer mit KM-73893	71.0	57.081390380859375	70-79	50-59
103	2	PETCT_32aa845af1	01-26-2007-NA-PET-CT Ganzkoerper primaer mit KM-03437	61.0	76.32453918457031	60-69	70-79
104	3	PETCT_20a607649d	01-27-2007-NA-PET-CT Ganzkoerper primaer mit KM-84908	76.0	68.37281036376953	70-79	60-69
105	4	PETCT_2ce074c2ea	02-04-2006-NA-PET-CT Ganzkoerper primaer mit KM-43376	62.0	59.04841232299805	60-69	50-59
106	5	PETCT_36d8219e3f	02-09-2006-NA-PET-CT Ganzkoerper primaer mit KM-44599	87.0	58.136810302734375	80-89	50-59
107	6	PETCT_38106fde84	02-13-2003-NA-PET-CT Ganzkoerper primaer mit KM-54309	81.0	75.08448028564453	80-89	70-79
108	7	PETCT_335a00191d	02-16-2001-NA-PET-CT Ganzkoerper primaer mit KM-25682	68.0	65.66565704345703	60-69	60-69
109	8	PETCT_31ddf5013a	02-22-2001-NA-PET-CT Ganzkoerper primaer mit KM-04471	54.0	57.54999923706055	50-59	50-59
110	9	PETCT_3049d4f1a4	02-24-2002-NA-PET-CT Ganzkoerper primaer mit KM-94895	64.0	60.93930435180664	60-69	60-69
111	10	PETCT_389462c0ac	03-03-2005-NA-PET-CT Ganzkoerper primaer mit KM-96605	58.0	53.142799377441406	50-59	50-59
112	11	PETCT_249c02c01c	03-06-2003-NA-PET-CT Ganzkoerper primaer mit KM-65884	37.0	42.38956451416016	30-39	40-49
113	12	PETCT_321bba14bc	03-07-2002-NA-PET-CT Ganzkoerper primaer mit KM-18724	71.0	71.341552734375	70-79	70-79
114	13	PETCT_3708f576ec	03-08-2002-NA-PET-CT Ganzkoerper primaer mit KM-02034	68.0	70.53778839111328	60-69	70-79
115	14	PETCT_2ad62beb52	03-08-2003-NA-PET-CT Ganzkoerper primaer mit KM-98926	19.0	61.3848991394043	10-19	60-69
116	15	PETCT_32219760da	03-13-2003-NA-PET-CT Ganzkoerper primaer mit KM-33621	54.0	60.238407135009766	50-59	60-69
117	16	PETCT_20f4a3aa02	03-17-2005-NA-PET-CT Ganzkoerper primaer mit KM-72010	71.0	70.5848617553711	70-79	70-79
118	17	PETCT_2428b44e92	03-22-2007-NA-PET-CT Ganzkoerper primaer mit KM-30857	34.0	51.9754524230957	30-39	50-59
119	18	PETCT_274688d0a8	03-24-2007-NA-PET-CT Ganzkoerper primaer mit KM-59557	70.0	69.25057983398438	70-79	60-69
120	19	PETCT_34aa521b46	03-30-2007-NA-PET-CT Ganzkoerper primaer mit KM-44072	80.0	66.9289321899414	80-89	60-69
121	20	PETCT_30001118d0	04-03-1999-NA-PET-CT Ganzkoerper primaer mit KM-62786	35.0	31.92475700378418	30-39	30-39
122	21	PETCT_302613f9a5	04-06-2007-NA-PET-CT Ganzkoerper nativ-59045	61.0	58.31391906738281	60-69	50-59
123	22	PETCT_35c9c85a96	04-08-2005-NA-PET-CT Ganzkoerper primaer mit KM-92929	54.0	53.13658905029297	50-59	50-59
124	23	PETCT_24cb79a92b	04-13-2003-NA-PET-CT Ganzkoerper nativ-59029	78.0	71.1078109741211	70-79	70-79
125	24	PETCT_2140db0ca5	04-13-2007-NA-PET-CT Ganzkoerper primaer mit KM-11314	48.0	61.045223236083984	40-49	60-69
126	25	PETCT_30e2b83b74	04-26-2003-NA-PET-CT Ganzkoerper primaer mit KM-85741	78.0	74.09944915771484	70-79	70-79
127	26	PETCT_389462c0ac	04-27-2003-NA-PET-CT Ganzkoerper primaer mit KM-97036	58.0	62.6880111694336	50-59	60-69
128	27	PETCT_2d70838805	04-30-2007-NA-PET-CT Ganzkoerper primaer mit KM-77347	65.0	59.43098449707031	60-69	50-59
129	28	PETCT_2f2ee78c89	05-01-2003-NA-PET-CT Ganzkoerper primaer mit KM-09129	77.0	62.2741584777832	70-79	60-69
130	29	PETCT_275fb00a66	05-04-2001-NA-Unspecified CT ABDOMEN-27095	65.0	58.18267822265625	60-69	50-59
131	30	PETCT_21e4ffcb52	05-06-2002-NA-PET-CT Ganzkoerper primaer mit KM-72081	47.0	46.8973274230957	40-49	40-49
132	31	PETCT_2e44706eaf	05-06-2005-NA-PET-CT Ganzkoerper primaer mit KM-03974	69.0	65.19879913330078	60-69	60-69
133	32	PETCT_1f65acff65	05-06-2007-NA-PET-CT Ganzkoerper nativ u. mit KM-95034	63.0	57.56993103027344	60-69	50-59
134	33	PETCT_36870de2f2	05-14-2006-NA-PET-CT Ganzkoerper primaer mit KM-20980	78.0	61.42329788208008	70-79	60-69
135	34	PETCT_249dd35d0c	05-20-2005-NA-PET-CT Ganzkoerper primaer mit KM-75049	85.0	75.14086151123047	80-89	70-79
136	35	PETCT_2202a936e0	05-31-2002-NA-PET-CT Ganzkoerper primaer mit KM-73351	40.0	39.82138442993164	40-49	30-39
137	36	PETCT_2f9aec0275	05-31-2003-NA-PET-CT Ganzkoerper primaer mit KM-55211	21.0	25.23148727416992	20-29	20-29
138	37	PETCT_1cb2d26a19	06-04-2007-NA-PET-CT Ganzkoerper primaer mit KM-70937	66.0	61.06801986694336	60-69	60-69
139	38	PETCT_2b8064fbe2	06-11-2006-NA-PET-CT Ganzkoerper primaer mit KM-34492	54.0	54.30829620361328	50-59	50-59
140	39	PETCT_1f2a4f4280	06-12-2005-NA-PET-CT Ganzkoerper primaer mit KM-46988	57.0	44.502540588378906	50-59	40-49
141	40	PETCT_32aa845af1	06-15-2007-NA-PET-CT Ganzkoerper primaer mit KM-95846	61.0	73.7348403930664	60-69	70-79
142	41	PETCT_3481507253	06-17-2007-NA-PET-CT Ganzkoerper primaer mit KM-41462	38.0	33.91196823120117	30-39	30-39
143	42	PETCT_37472e737f	06-20-2003-NA-PET-CT Ganzkoerper primaer mit KM-10464	72.0	65.19364929199219	70-79	60-69
144	43	PETCT_2e97a9e5c2	06-23-2003-NA-PET-CT Ganzkoerper primaer mit KM-00442	54.0	54.62957382202149	50-59	50-59
145	44	PETCT_1fe6e48293	06-26-2003-NA-PET-CT Ganzkoerper primaer mit KM-45853	33.0	32.791866302490234	30-39	30-39
146	45	PETCT_29ab45ef17	06-27-2002-NA-PET-CT Ganzkoerper primaer mit KM-40288	47.0	44.36003112792969	40-49	40-49
147	46	PETCT_2dc17aaeaf	07-01-2005-NA-PET-CT Ganzkoerper primaer mit KM-40778	65.0	54.91999816894531	60-69	50-59
148	47	PETCT_25707f94a2	07-03-2003-NA-PET-CT Ganzkoerper primaer mit KM-46163	47.0	38.812294006347656	40-49	30-39
149	48	PETCT_27ad42f8a9	07-14-2002-NA-PET-CT Ganzkoerper primaer mit KM-67664	74.0	73.81346893310547	70-79	70-79
150	49	PETCT_372746cc99	07-15-2006-NA-PET-CT Ganzkoerper primaer mit KM-08738	49.0	34.63652801513672	40-49	30-39
151	50	PETCT_2922971d0f	07-19-2003-NA-PET-CT Ganzkoerper primaer mit KM-78645	77.0	50.51884460449219	70-79	50-59
152	51	PETCT_30e2b83b74	07-21-2003-NA-PET-CT Ganzkoerper nativ-81120	78.0	77.26287078857422	70-79	70-79
153	52	PETCT_249c02c01c	07-26-2003-NA-PET-CT Ganzkoerper primaer mit KM-83154	37.0	31.4899845123291	30-39	30-39
154	53	PETCT_38733c001e	07-28-2006-NA-PET-CT Ganzkoerper primaer mit KM-05310	50.0	57.94855499267578	50-59	50-59
155	54	PETCT_2a6f4f0753	07-31-2003-NA-PET-CT Ganzkoerper primaer mit KM-21938	80.0	80.26033782958984	80-89	80-89
156	55	PETCT_23ed525e82	08-01-2003-NA-PET-CT Ganzkoerper primaer mit KM-24219	52.0	51.13370132446289	50-59	50-59
157	56	PETCT_36bb0257fc	08-03-2003-NA-PET-CT Ganzkoerper primaer mit KM-17917	87.0	68.33504486083984	80-89	60-69
158	57	PETCT_1fc35d02da	08-09-2003-NA-PET-CT Ganzkoerper primaer mit KM-36800	73.0	59.65542984008789	70-79	50-59
159	58	PETCT_380f71df1e	08-19-2001-NA-PET-CT Ganzkoerper primaer mit KM-68308	62.0	60.39324188232422	60-69	60-69
160	59	PETCT_37952b7ffb	08-24-2002-NA-PET-CT Ganzkoerper primaer mit KM-55543	71.0	62.39621353149414	70-79	60-69
161	60	PETCT_389462c0ac	08-29-2005-NA-PET-CT Ganzkoerper primaer mit KM-43274	58.0	51.95222091674805	50-59	50-59
162	61	PETCT_2791a0b3c2	08-29-2005-NA-PET-CT Ganzkoerper primaer mit KM-72347	50.0	40.59721374511719	50-59	40-49
163	62	PETCT_30e2b83b74	09-01-2002-NA-PET-CT Ganzkoerper primaer mit KM-04419	78.0	75.81818389892578	70-79	70-79
164	63	PETCT_2d9638360e	09-09-2005-NA-PET-CT Ganzkoerper primaer mit KM-19870	28.0	46.64860534667969	20-29	40-49
165	64	PETCT_2122b88719	09-09-2006-NA-Unspecified CT-98490	79.0	57.68294525146485	70-79	50-59
166	65	PETCT_1e43e3d692	09-19-2002-NA-PET-CT Ganzkoerper primaer mit KM-73301	50.0	52.650203704833984	50-59	50-59
167	66	PETCT_1fcfa34d10	09-19-2003-NA-PET-CT Ganzkoerper primaer mit KM-71511	69.0	72.14110565185547	60-69	70-79
168	67	PETCT_35c9c85a96	09-23-2005-NA-PET-CT Ganzkoerper primaer mit KM-90618	54.0	64.18955993652344	50-59	60-69
169	68	PETCT_2a41141775	09-24-2005-NA-PET-CT Ganzkoerper primaer mit KM-94391	65.0	58.49953079223633	60-69	50-59
170	69	PETCT_2f587d00b1	09-27-2004-NA-Unspecified CT-22169	41.0	52.69389343261719	40-49	50-59
171	70	PETCT_2716c9bfff	10-04-2003-NA-PET-CT Ganzkoerper primaer mit KM-17239	43.0	41.588478088378906	40-49	40-49
172	71	PETCT_21853fc15b	10-12-2002-NA-PET-CT Ganzkoerper primaer mit KM-55807	69.0	58.008670806884766	60-69	50-59
173	72	PETCT_345b11778a	10-14-2005-NA-PET-CT Ganzkoerper primaer mit KM-16793	63.0	65.54942321777344	60-69	60-69
174	73	PETCT_1f6b6b0548	10-16-2003-NA-PET-CT Ganzkoerper primaer mit KM-05707	38.0	38.76051330566406	30-39	30-39
175	74	PETCT_2b29531d8c	10-16-2005-NA-PET-CT Ganzkoerper primaer mit KM-56534	64.0	63.65023040771485	60-69	60-69
176	75	PETCT_2f9aec0275	10-17-2003-NA-PET-CT Ganzkoerper primaer mit KM-89491	21.0	25.846784591674805	20-29	20-29
177	76	PETCT_1fa22c576e	10-17-2004-NA-PET-CT Ganzkoerper primaer mit KM-16838	63.0	56.41194152832031	60-69	50-59
178	77	PETCT_28a0a0a163	10-22-2004-NA-PET-CT Ganzkoerper primaer mit KM-34619	49.0	44.06252670288086	40-49	40-49
179	78	PETCT_34d3efa936	10-22-2004-NA-PET-CT Ganzkoerper primaer mit KM-73875	52.0	55.506439208984375	50-59	50-59
180	79	PETCT_350e91119a	10-23-2005-NA-PET-CT Ganzkoerper primaer mit KM-47863	78.0	72.71619415283203	70-79	70-79
181	80	PETCT_35de69968e	10-27-2006-NA-PET-CT Ganzkoerper primaer mit KM-24640	68.0	59.76062774658203	60-69	50-59
182	81	PETCT_2716c9bfff	10-31-2002-NA-PET-CT Ganzkoerper primaer mit KM-60667	43.0	46.46473693847656	40-49	40-49
183	82	PETCT_245182006a	11-04-2000-NA-PET-CT Ganzkoerper primaer mit KM-02942	65.0	57.09166717529297	60-69	50-59
184	83	PETCT_2dac5ef654	11-04-2000-NA-PET-CT Ganzkoerper nativ u. mit KM-72375	69.0	71.65767669677734	60-69	70-79
185	84	PETCT_2f7200f771	11-05-2005-NA-PET-CT Ganzkoerper primaer mit KM-68738	56.0	48.04764938354492	50-59	40-49
186	85	PETCT_2946d59a94	11-06-2006-NA-PET-CT Ganzkoerper nativ-66800	78.0	75.35490417480469	70-79	70-79
187	86	PETCT_323cc5aff8	11-09-2001-NA-Unspecified CT ABDOMEN-48314	38.0	32.50434112548828	30-39	30-39
188	87	PETCT_265c26907a	11-10-2005-NA-PET-CT Ganzkoerper primaer mit KM-06968	61.0	57.42979049682617	60-69	50-59
189	88	PETCT_277fc3c67c	11-15-2003-NA-PET-CT Ganzkoerper primaer mit KM-80269	73.0	66.0547866821289	70-79	60-69
190	89	PETCT_29b372cb99	11-17-2006-NA-PET-CT Ganzkoerper primaer mit KM-23417	55.0	64.73358154296875	50-59	60-69
191	90	PETCT_2716c9bfff	11-20-2004-NA-PET-CT Ganzkoerper primaer mit KM-02459	43.0	37.44987106323242	40-49	30-39
192	91	PETCT_30287f520f	11-23-2003-NA-PET-CT Ganzkoerper primaer mit KM-15029	26.0	39.275875091552734	20-29	30-39
193	92	PETCT_223f70f0b0	11-29-2003-NA-PET-CT Ganzkoerper primaer mit KM-10527	45.0	48.6132698059082	40-49	40-49
194	93	PETCT_20995a0fe1	12-02-2005-NA-PET-CT Ganzkoerper nativ-92555	76.0	66.98369598388672	70-79	60-69
195	94	PETCT_234f8427c0	12-03-2005-NA-PET-CT Ganzkoerper primaer mit KM-49172	70.0	56.24840545654297	70-79	50-59
196	95	PETCT_234f8427c0	12-09-2004-NA-PET-CT Ganzkoerper primaer mit KM-25891	70.0	61.624996185302734	70-79	60-69
197	96	PETCT_2b60c8135a	12-09-2005-NA-PET-CT Ganzkoerper primaer mit KM-49696	32.0	31.661062240600582	30-39	30-39
198	97	PETCT_27d69a8466	12-16-2001-NA-PET-CT Ganzkoerper primaer mit KM-68630	79.0	72.28890228271484	70-79	70-79
199	98	PETCT_1f2a4f4280	12-20-2002-NA-PET-CT Ganzkoerper primaer mit KM-44694	57.0	48.24678039550781	50-59	40-49
200	99	PETCT_2745fb1adb	12-21-2002-NA-PET-CT Ganzkoerper primaer mit KM-90513	65.0	63.93029022216797	60-69	60-69
201	100	PETCT_2a78eed085	12-22-2001-NA-PET-CT Ganzkoerper primaer mit KM-17302	83.0	74.70734405517578	80-89	70-79
202	0	PETCT_42e9f16c09	01-05-2003-NA-PET-CT Ganzkoerper primaer mit KM-35445	79.0	76.06407928466797	70-79	70-79
203	1	PETCT_4bab91dccd	01-05-2006-NA-PET-CT Ganzkoerper primaer mit KM-29572	54.0	42.40338134765625	50-59	40-49
204	2	PETCT_4cb875dc0b	01-13-2005-NA-PET-CT Ganzkoerper primaer mit KM-53555	89.0	83.05358123779297	80-89	80-89
205	3	PETCT_448225c237	01-16-2006-NA-PET-CT Ganzkoerper primaer mit KM-96439	78.0	79.53772735595703	70-79	70-79
206	4	PETCT_4d7b745a7b	01-23-2003-NA-PET-CT Ganzkoerper primaer mit KM-29523	69.0	68.31121063232422	60-69	60-69
207	5	PETCT_47cd731006	01-25-2002-NA-PET-CT Ganzkoerper primaer mit KM-31216	76.0	71.5315170288086	70-79	70-79
208	6	PETCT_3b2a4af482	01-26-2003-NA-PET-CT Ganzkoerper primaer mit KM-86609	64.0	66.83038330078125	60-69	60-69
209	7	PETCT_4760c0139a	01-26-2006-NA-PET-CT Ganzkoerper primaer mit KM-28262	75.0	64.96045684814453	70-79	60-69
210	8	PETCT_48d5467561	01-27-2006-NA-PET-CT Ganzkoerper primaer mit KM-13285	59.0	57.12481689453125	50-59	50-59
211	9	PETCT_3d6f425a76	01-28-2002-NA-PET-CT Ganzkoerper primaer mit KM-67631	60.0	67.25945281982422	60-69	60-69
212	10	PETCT_3b1c9155f5	01-31-2003-NA-PET-CT Ganzkoerper primaer mit KM-94971	57.0	69.03268432617188	50-59	60-69
213	11	PETCT_4be28f9cd7	02-03-2002-NA-Unspecified CT ABDOMEN-10797	68.0	63.4605712890625	60-69	60-69
214	12	PETCT_4011ffe8ae	02-07-2005-NA-PET-CT Ganzkoerper primaer mit KM-03025	67.0	69.753662109375	60-69	60-69
215	13	PETCT_44b08f570e	02-10-2001-NA-PET-CT Ganzkoerper primaer mit KM-98707	40.0	37.24411392211914	40-49	30-39
216	14	PETCT_4250de48c8	02-12-2001-NA-PET-CT Ganzkoerper primaer mit KM-84118	62.0	70.31220245361328	60-69	70-79
217	15	PETCT_48a34ccdf0	02-15-2003-NA-PET-CT Ganzkoerper primaer mit KM-78651	50.0	65.17491149902344	50-59	60-69
218	16	PETCT_389c968170	02-17-2006-NA-PET-CT Ganzkoerper primaer mit KM-04769	32.0	32.074913024902344	30-39	30-39
219	17	PETCT_4b688f46b0	02-18-2005-NA-PET-CT Ganzkoerper primaer mit KM-34892	89.0	40.634521484375	80-89	40-49
220	18	PETCT_402c061122	02-22-2003-NA-PET-CT Ganzkoerper nativ-88656	79.0	77.73648834228516	70-79	70-79
221	19	PETCT_39159c05c2	02-23-2001-NA-PET-CT Ganzkoerper primaer mit KM-64318	67.0	65.8710708618164	60-69	60-69
222	20	PETCT_4848bebb10	02-23-2003-NA-PET-CT Ganzkoerper primaer mit KM-17214	63.0	60.66635513305664	60-69	60-69
223	21	PETCT_41fadf6520	02-27-2003-NA-PET-CT Ganzkoerper primaer mit KM-27536	68.0	72.30677032470703	60-69	70-79
224	22	PETCT_43647ff727	03-02-2006-NA-PET-CT Ganzkoerper primaer mit KM-05703	76.0	68.1969223022461	70-79	60-69
225	23	PETCT_48cb8662f7	03-07-2003-NA-PET-CT Ganzkoerper primaer mit KM-71496	78.0	76.97234344482422	70-79	70-79
226	24	PETCT_442a09f90e	03-16-2002-NA-PET-CT Ganzkoerper primaer mit KM-24290	79.0	75.29589080810547	70-79	70-79
227	25	PETCT_41472f5ce9	03-16-2003-NA-PET-CT Ganzkoerper primaer mit KM-95962	64.0	63.63443374633789	60-69	60-69
228	26	PETCT_46ee4ddd68	03-19-2007-NA-PET-CT Ganzkoerper primaer mit KM-86763	82.0	67.72997283935547	80-89	60-69
229	27	PETCT_3cf68da275	03-20-2003-NA-PET-CT Ganzkoerper primaer mit KM-37413	62.0	58.38270568847656	60-69	50-59
230	28	PETCT_41bd54f97a	03-25-2007-NA-PET-CT Ganzkoerper primaer mit KM-02055	53.0	51.758148193359375	50-59	50-59
231	29	PETCT_4776e75543	04-01-2007-NA-PET-CT Ganzkoerper primaer mit KM-74749	49.0	58.384891510009766	40-49	50-59
232	30	PETCT_48c70dc4a3	04-13-2007-NA-PET-CT Ganzkoerper primaer mit KM-01170	53.0	70.10956573486328	50-59	70-79
233	31	PETCT_44cfacfd6e	04-15-2007-NA-PET-CT Ganzkoerper primaer mit KM-69456	58.0	61.25946044921875	50-59	60-69
234	32	PETCT_4c75fa4a5d	04-19-2001-NA-PET-CT Ganzkoerper primaer mit KM-33664	48.0	25.09720802307129	40-49	20-29
235	33	PETCT_3ba0277c0c	04-26-2007-NA-PET-CT Ganzkoerper primaer mit KM-46623	79.0	71.0386962890625	70-79	70-79
236	34	PETCT_390129c0d2	04-27-2007-NA-PET-CT Ganzkoerper primaer mit KM-28147	51.0	67.07230377197266	50-59	60-69
237	35	PETCT_4076ea9a15	04-29-2005-NA-PET-CT Ganzkoerper primaer mit KM-17567	58.0	57.935813903808594	50-59	50-59
238	36	PETCT_3f3df20439	05-09-2005-NA-PET-CT Ganzkoerper primaer mit KM-26210	55.0	53.45874786376953	50-59	50-59
239	37	PETCT_424e9b79c5	05-11-2003-NA-PET-CT Ganzkoerper primaer mit KM-12121	52.0	68.0881118774414	50-59	60-69
240	38	PETCT_3c94a00f90	05-11-2007-NA-PET-CT Ganzkoerper primaer mit KM-83405	76.0	74.1822738647461	70-79	70-79
241	39	PETCT_43c9c71b31	05-14-2007-NA-PET-CT Ganzkoerper primaer mit KM-86948	80.0	71.01782989501953	80-89	70-79
242	40	PETCT_465176d213	05-16-2002-NA-PET-CT Ganzkoerper primaer mit KM-77090	72.0	66.88187408447266	70-79	60-69
243	41	PETCT_4a255db7bd	05-24-2003-NA-PET-CT Ganzkoerper primaer mit KM-52913	71.0	72.5343246459961	70-79	70-79
244	42	PETCT_38a374d01a	05-24-2007-NA-PET-CT Ganzkoerper primaer mit KM-60625	79.0	74.05304718017578	70-79	70-79
245	43	PETCT_4f7a8f41c0	05-27-2001-NA-PET-CT Ganzkoerper primaer mit KM-67950	49.0	61.70246124267578	40-49	60-69
246	44	PETCT_43323b7d42	05-27-2001-NA-PET-CT Ganzkoerper primaer mit KM-89158	51.0	46.14488983154297	50-59	40-49
247	45	PETCT_3bce0eb7aa	06-03-2007-NA-PET-CT Ganzkoerper primaer mit KM-45104	48.0	40.66577911376953	40-49	40-49
248	46	PETCT_3f5a9f616f	06-03-2007-NA-PET-CT Ganzkoerper primaer mit KM-90087	60.0	60.853546142578125	60-69	60-69
249	47	PETCT_4fb1817df3	06-06-2005-NA-PET-CT Ganzkoerper primaer mit KM-07366	46.0	49.389984130859375	40-49	40-49
250	48	PETCT_49479d6e64	06-07-2002-NA-PET-CT Ganzkoerper primaer mit KM-40984	77.0	69.6874008178711	70-79	60-69
251	49	PETCT_4cc808d16f	06-11-2006-NA-PET-CT Ganzkoerper primaer mit KM-36881	65.0	69.77862548828125	60-69	60-69
252	50	PETCT_3c3ee87fc6	06-13-2003-NA-PET-CT Ganzkoerper nativ-08758	80.0	73.98005676269531	80-89	70-79
253	51	PETCT_404f8c732f	06-14-2007-NA-PET-CT Ganzkoerper primaer mit KM-44688	51.0	39.57354736328125	50-59	30-39
254	52	PETCT_4c670a5445	06-22-2001-NA-PET-CT Ganzkoerper primaer mit KM-19705	74.0	64.78501892089844	70-79	60-69
255	53	PETCT_40a125468a	07-03-2004-NA-PET-CT Ganzkoerper primaer mit KM-99283	60.0	54.79318618774414	60-69	50-59
256	54	PETCT_44d6ba6772	07-13-2003-NA-PET-CT Teilkoerper primaer mit KM-66477	82.0	77.91043853759766	80-89	70-79
257	55	PETCT_3d6f425a76	07-22-2002-NA-PET-CT Ganzkoerper primaer mit KM-37622	60.0	64.56401062011719	60-69	60-69
258	56	PETCT_49f3d297b0	07-24-2003-NA-PET-CT Ganzkoerper primaer mit KM-42325	41.0	48.28718566894531	40-49	40-49
259	57	PETCT_44bf7dc508	07-25-2002-NA-PET-CT Ganzkoerper primaer mit KM-41879	59.0	67.04300689697266	50-59	60-69
260	58	PETCT_456e6f9dc2	07-28-2005-NA-PET-CT Ganzkoerper primaer mit KM-82544	64.0	56.55929565429688	60-69	50-59
261	59	PETCT_5109748328	08-03-2002-NA-PET-CT Ganzkoerper primaer mit KM-85229	48.0	52.63131713867188	40-49	50-59
262	60	PETCT_47f4460050	08-06-2006-NA-PET-CT Ganzkoerper primaer mit KM-39942	81.0	75.12866973876953	80-89	70-79
263	61	PETCT_416d3b9b78	08-14-2006-NA-PET-CT Ganzkoerper primaer mit KM-17835	56.0	60.91620635986328	50-59	60-69
264	62	PETCT_389c968170	08-19-2005-NA-PET-CT Ganzkoerper primaer mit KM-57236	32.0	32.66156005859375	30-39	30-39
265	63	PETCT_4785066413	08-24-2006-NA-PET-CT Ganzkoerper primaer mit KM-27776	28.0	43.24877548217773	20-29	40-49
266	64	PETCT_411801de5a	08-25-2002-NA-PET-CT Ganzkoerper primaer mit KM-89775	68.0	64.76424407958984	60-69	60-69
267	65	PETCT_402c061122	08-25-2003-NA-PET-CT Ganzkoerper nativ-22953	79.0	75.27989959716797	70-79	70-79
268	66	PETCT_4f6ff86453	08-25-2006-NA-PET-CT Ganzkoerper primaer mit KM-68065	81.0	84.47608184814453	80-89	80-89
269	67	PETCT_456d14846b	09-01-2003-NA-PET-CT Ganzkoerper primaer mit KM-55189	70.0	72.43350982666016	70-79	70-79
270	68	PETCT_3c3050f75e	09-05-2002-NA-PET-CT Ganzkoerper primaer mit KM-31873	63.0	62.14691925048828	60-69	60-69
271	69	PETCT_3b14690fce	09-07-2002-NA-PET-CT Ganzkoerper primaer mit KM-38312	56.0	49.37923812866211	50-59	40-49
272	70	PETCT_4404466919	09-10-2005-NA-PET-CT Ganzkoerper primaer mit KM-28076	52.0	64.6710205078125	50-59	60-69
273	71	PETCT_3f2ee0274d	09-16-2002-NA-PET-CT Ganzkoerper primaer mit KM-19611	59.0	56.63606643676758	50-59	50-59
274	72	PETCT_4c9e7be363	09-17-2000-NA-PET-CT Ganzkoerper primaer mit KM-90419	74.0	66.4262466430664	70-79	60-69
275	73	PETCT_5060603ba4	09-19-2003-NA-PET-CT Ganzkoerper nativ-36416	76.0	68.1382064819336	70-79	60-69
276	74	PETCT_4e3d83bfe3	09-29-2003-NA-PET-CT Ganzkoerper nativ u. mit KM-11805	53.0	54.95864868164063	50-59	50-59
277	75	PETCT_3eac8f16d4	09-30-2001-NA-PET-CT Ganzkoerper primaer mit KM-53315	58.0	68.43230438232422	50-59	60-69
278	76	PETCT_44b95650c3	10-02-2003-NA-PET-CT Ganzkoerper primaer mit KM-37785	48.0	53.42866516113281	40-49	50-59
279	77	PETCT_3a40a26443	10-02-2005-NA-PET-CT Ganzkoerper primaer mit KM-43565	50.0	66.64818572998047	50-59	60-69
280	78	PETCT_44c04dcf65	10-03-2003-NA-PET-CT Ganzkoerper primaer mit KM-99925	40.0	72.53199005126953	40-49	70-79
281	79	PETCT_40f0749cb7	10-06-2001-NA-PET-CT Ganzkoerper primaer mit KM-84242	70.0	65.566162109375	70-79	60-69
282	80	PETCT_4481687483	10-17-2003-NA-PET-CT Ganzkoerper primaer mit KM-68961	49.0	53.13226318359375	40-49	50-59
283	81	PETCT_3b73c2480a	10-19-2001-NA-PET-CT Ganzkoerper primaer mit KM-00650	59.0	65.3133316040039	50-59	60-69
284	82	PETCT_48c70dc4a3	10-20-2006-NA-PET-CT Ganzkoerper primaer mit KM-96001	53.0	58.563232421875	50-59	50-59
285	83	PETCT_3fd361ec14	10-24-2004-NA-PET-CT Ganzkoerper primaer mit KM-79985	51.0	46.18825149536133	50-59	40-49
286	84	PETCT_4ef69de4e1	10-25-2002-NA-PET-CT Teilkoerper primaer mit KM-18049	45.0	54.34358215332031	40-49	50-59
287	85	PETCT_48d5467561	10-28-2005-NA-PET-CT Ganzkoerper primaer mit KM-70383	59.0	49.20050811767578	50-59	40-49
288	86	PETCT_4ea806706c	10-30-2003-NA-PET-CT Ganzkoerper primaer mit KM-87631	19.0	24.42642593383789	10-19	20-29
289	87	PETCT_4dcf62f869	11-03-2000-NA-PET-CT Ganzkoerper primaer mit KM-52454	82.0	73.9466552734375	80-89	70-79
290	88	PETCT_3b26172779	11-10-2001-NA-PET-CT Ganzkoerper primaer mit KM-21405	58.0	65.98957061767578	50-59	60-69
291	89	PETCT_41f4d41517	11-13-2004-NA-PET-CT Ganzkoerper primaer mit KM-79881	80.0	70.60383605957031	80-89	70-79
292	90	PETCT_3a4be713a1	11-14-2002-NA-PET-CT Ganzkoerper primaer mit KM-08041	79.0	81.60843658447266	70-79	80-89
293	91	PETCT_437d2c96fe	11-16-2003-NA-PET-CT Teilkoerper nativ-51325	28.0	45.45489883422852	20-29	40-49
294	92	PETCT_4a0d2e5166	11-24-2006-NA-PET-CT Teilkoerper primaer mit KM-72298	58.0	54.896575927734375	50-59	50-59
295	93	PETCT_5001354a69	11-28-2002-NA-PET-CT Ganzkoerper primaer mit KM-67929	62.0	70.84532928466797	60-69	70-79
296	94	PETCT_3d8b79d739	11-28-2004-NA-PET-CT Ganzkoerper primaer mit KM-35511	59.0	53.38972473144531	50-59	50-59
297	95	PETCT_4095c12e2d	11-30-2006-NA-PET-CT Ganzkoerper primaer mit KM-93702	61.0	64.52819061279297	60-69	60-69
298	96	PETCT_474d7af918	12-09-2004-NA-PET-CT Ganzkoerper primaer mit KM-66154	52.0	46.77266693115234	50-59	40-49
299	97	PETCT_3c71e8f518	12-11-2000-NA-PET-CT Ganzkoerper primaer mit KM-59350	73.0	64.22627258300781	70-79	60-69
300	98	PETCT_4a72eeb991	12-23-2005-NA-PET-CT Ganzkoerper primaer mit KM-76289	54.0	62.33200454711914	50-59	60-69
301	99	PETCT_3cd49210eb	12-29-2002-NA-PET-CT Ganzkoerper primaer mit KM-16881	71.0	69.54755401611328	70-79	60-69
302	0	PETCT_63464433c8	01-04-2003-NA-PET-CT Ganzkoerper primaer mit KM-02056	66.0	72.83953	60-69	70-79
303	1	PETCT_63dd9503eb	01-18-2001-NA-PET-CT Ganzkoerper primaer mit KM-34683	64.0	69.53259	60-69	60-69
304	2	PETCT_64aff75516	01-20-2006-NA-PET-CT Ganzkoerper primaer mit KM-95123	60.0	61.362255	60-69	60-69
305	3	PETCT_510fb36781	02-06-2003-NA-PET-CT Ganzkoerper primaer mit KM-07563	26.0	25.69919	20-29	20-29
306	4	PETCT_644d80e987	02-15-2003-NA-PET-CT Ganzkoerper primaer mit KM-86028	72.0	65.88662	70-79	60-69
307	5	PETCT_63508c679d	02-17-2005-NA-PET-CT Ganzkoerper primaer mit KM-71545	71.0	62.120678	70-79	60-69
308	6	PETCT_6170317f2e	02-18-2000-NA-PET-CT Ganzkoerper primaer mit KM-94274	11.0	33.34599	10-19	30-39
309	7	PETCT_54977a7e76	02-21-2003-NA-PET-CT Ganzkoerper primaer mit KM-77235	37.0	49.551796	30-39	40-49
310	8	PETCT_5c57a98a43	02-24-2005-NA-PET-CT Ganzkoerper primaer mit KM-15963	69.0	60.417904	60-69	60-69
311	9	PETCT_6543c58e13	02-25-2001-NA-PET-CT Ganzkoerper primaer mit KM-72383	73.0	74.79933	70-79	70-79
312	10	PETCT_5cf118ac06	02-28-2004-NA-PET-CT Ganzkoerper primaer mit KM-95778	21.0	27.252773	20-29	20-29
313	11	PETCT_59309d6625	03-03-2006-NA-PET-CT Ganzkoerper primaer mit KM-38456	78.0	66.954575	70-79	60-69
314	12	PETCT_55e3e62722	03-03-2007-NA-PET-CT Ganzkoerper primaer mit KM-09791	72.0	64.48254	70-79	60-69
315	13	PETCT_5d994c3f44	03-05-2006-NA-PET-CT Ganzkoerper primaer mit KM-80237	73.0	76.50849	70-79	70-79
316	14	PETCT_5c1baad5d8	03-06-2003-NA-PET-CT Ganzkoerper primaer mit KM-62219	85.0	75.24507	80-89	70-79
317	15	PETCT_661ddc60e0	03-08-2002-NA-PET-CT Ganzkoerper primaer mit KM-11572	78.0	64.18312	70-79	60-69
318	16	PETCT_595975bc57	03-10-2006-NA-PET-CT Ganzkoerper primaer mit KM-47727	54.0	54.88906	50-59	50-59
319	17	PETCT_62405d117c	03-11-2001-NA-PET-CT Ganzkoerper primaer mit KM-26235	37.0	44.38854	30-39	40-49
320	18	PETCT_65346b03b8	03-14-2004-NA-PET-CT Ganzkoerper primaer mit KM-22236	71.0	65.610275	70-79	60-69
321	19	PETCT_5951afb86e	03-17-2006-NA-PET-CT Ganzkoerper nativ-68179	82.0	78.05396	80-89	70-79
322	20	PETCT_544676de40	03-23-2007-NA-PET-CT Ganzkoerper primaer mit KM-57333	54.0	45.776115	50-59	40-49
323	21	PETCT_581fa95eb0	03-24-2003-NA-PET-CT Ganzkoerper nativ-73563	78.0	79.50452	70-79	70-79
324	22	PETCT_5fa9d9a820	03-24-2003-NA-PET-CT Ganzkoerper nativ-75918	80.0	84.159515	80-89	80-89
325	23	PETCT_62b114e09b	03-27-2003-NA-PET-CT Ganzkoerper primaer mit KM-71302	62.0	66.65569	60-69	60-69
326	24	PETCT_52f84711a5	04-01-2006-NA-PET-CT Teilkoerper primaer mit KM-59163	31.0	44.01615	30-39	40-49
327	25	PETCT_5e339b2ecf	04-03-2003-NA-PET-CT Ganzkoerper primaer mit KM-97964	59.0	49.07375	50-59	40-49
328	26	PETCT_62ced197ca	04-14-2003-NA-PET-CT Ganzkoerper primaer mit KM-61481	53.0	52.750015	50-59	50-59
329	27	PETCT_64909533c5	04-14-2003-NA-PET-CT Ganzkoerper primaer mit KM-98015	61.0	60.761703	60-69	60-69
330	28	PETCT_607c1b38e3	04-14-2007-NA-PET-CT Ganzkoerper primaer mit KM-59817	68.0	70.36387	60-69	70-79
331	29	PETCT_55819a54c2	04-14-2007-NA-PET-CT Ganzkoerper primaer mit KM-69186	54.0	59.548233	50-59	50-59
332	30	PETCT_548bd05667	04-24-2004-NA-PET-CT Ganzkoerper primaer mit KM-17081	80.0	71.9479	80-89	70-79
333	31	PETCT_562294be56	04-28-2003-NA-PET-CT Ganzkoerper primaer mit KM-92374	29.0	26.763794	20-29	20-29
334	32	PETCT_642d6c78d6	05-02-2005-NA-PET-CT Ganzkoerper primaer mit KM-84654	65.0	65.96667	60-69	60-69
335	33	PETCT_62011ff15b	05-05-2005-NA-PET-CT Ganzkoerper primaer mit KM-31211	40.0	51.615013	40-49	50-59
336	34	PETCT_55ae7986e1	05-10-2003-NA-PET-CT Ganzkoerper primaer mit KM-11736	61.0	62.775745	60-69	60-69
337	35	PETCT_55d55902c6	05-11-2006-NA-PET-CT Ganzkoerper primaer mit KM-26216	60.0	64.976654	60-69	60-69
338	36	PETCT_572fca6b44	05-23-2005-NA-PET-CT Ganzkoerper primaer mit KM-19541	60.0	63.482418	60-69	60-69
339	37	PETCT_54bed1d98f	05-24-2003-NA-PET-CT Ganzkoerper nativ-15731	77.0	76.908875	70-79	70-79
340	38	PETCT_5ac322455f	05-26-2003-NA-PET-CT Ganzkoerper primaer mit KM-53199	57.0	55.643948	50-59	50-59
341	39	PETCT_5e339b2ecf	05-27-2006-NA-PET-CT Ganzkoerper primaer mit KM-41089	59.0	56.0209	50-59	50-59
342	40	PETCT_5d10be5b89	05-30-2005-NA-PET-CT Ganzkoerper primaer mit KM-53829	54.0	55.863014	50-59	50-59
343	41	PETCT_55ca11402a	06-05-2003-NA-PET-CT Ganzkoerper primaer mit KM-30298	52.0	53.382042	50-59	50-59
344	42	PETCT_62b114e09b	06-09-2003-NA-PET-CT Ganzkoerper primaer mit KM-80184	62.0	65.359245	60-69	60-69
345	43	PETCT_61d5bc58fc	06-15-2007-NA-PET-CT Ganzkoerper primaer mit KM-90966	36.0	48.292095	30-39	40-49
346	44	PETCT_65a1330e90	06-16-2001-NA-PET-CT Ganzkoerper primaer mit KM-34748	57.0	63.92895	50-59	60-69
347	45	PETCT_61d5bc58fc	06-18-2005-NA-PET-CT Ganzkoerper primaer mit KM-13784	36.0	45.29778	30-39	40-49
348	46	PETCT_58f276897e	06-19-2005-NA-PET-CT Ganzkoerper primaer mit KM-96129	69.0	62.799915	60-69	60-69
349	47	PETCT_61d5bc58fc	06-23-2006-NA-PET-CT Ganzkoerper primaer mit KM-82410	36.0	46.362923	30-39	40-49
350	48	PETCT_5e2da717db	06-28-2002-NA-PET-CT Ganzkoerper primaer mit KM-20485	62.0	52.959675	60-69	50-59
351	49	PETCT_6016a6c3af	07-01-2002-NA-PET-CT Ganzkoerper primaer mit KM-97119	81.0	67.55882	80-89	60-69
352	50	PETCT_544676de40	07-03-2005-NA-PET-CT Ganzkoerper primaer mit KM-95400	54.0	54.615376	50-59	50-59
353	51	PETCT_53a0610615	07-14-2001-NA-PET-CT Ganzkoerper primaer mit KM-95772	62.0	62.38325	60-69	60-69
354	52	PETCT_527c5afc5d	07-18-2003-NA-PET-CT Ganzkoerper primaer mit KM-02474	76.0	70.72146	70-79	70-79
355	53	PETCT_61348439bf	07-24-2005-NA-PET-CT Ganzkoerper primaer mit KM-57273	58.0	52.41025	50-59	50-59
356	54	PETCT_515c40c4a6	07-24-2006-NA-PET-CT Ganzkoerper primaer mit KM-06231	29.0	40.670986	20-29	40-49
357	55	PETCT_59e6d1de22	08-06-2005-NA-PET-CT Ganzkoerper primaer mit KM-59516	51.0	52.66813	50-59	50-59
358	56	PETCT_64c0cba177	08-07-2006-NA-PET-CT Teilkoerper primaer mit KM-88504	43.0	48.793926	40-49	40-49
359	57	PETCT_5c35fcbe89	08-10-2002-NA-PET-CT Ganzkoerper primaer mit KM-30248	55.0	64.04261	50-59	60-69
360	58	PETCT_61663450f8	08-16-2003-NA-PET-CT Ganzkoerper primaer mit KM-08282	77.0	66.22174	70-79	60-69
361	59	PETCT_60baa6979c	08-16-2003-NA-PET-CT Ganzkoerper primaer mit KM-94215	45.0	52.07846	40-49	50-59
362	60	PETCT_63508c679d	08-21-2005-NA-PET-CT Ganzkoerper primaer mit KM-75693	71.0	71.57748	70-79	70-79
363	61	PETCT_556b56485a	08-29-2003-NA-PET-CT Ganzkoerper primaer mit KM-83019	62.0	63.110645	60-69	60-69
364	62	PETCT_62a78a061f	08-29-2005-NA-PET-CT Ganzkoerper primaer mit KM-87956	51.0	54.731377	50-59	50-59
365	63	PETCT_5ef99b0b6b	09-07-2000-NA-PET-CT Ganzkoerper primaer mit KM-44649	56.0	39.757065	50-59	30-39
366	64	PETCT_642d6c78d6	09-10-2005-NA-PET-CT Ganzkoerper primaer mit KM-47111	65.0	54.84913	60-69	50-59
367	65	PETCT_5b0aa4e971	09-10-2006-NA-PET-CT Ganzkoerper primaer mit KM-53737	64.0	66.19556	60-69	60-69
368	66	PETCT_5b10c3f524	09-12-2002-NA-PET-CT Ganzkoerper primaer mit KM-40542	59.0	68.19449	50-59	60-69
369	67	PETCT_5f569fb737	09-12-2002-NA-PET-CT Ganzkoerper primaer mit KM-70669	65.0	74.9508	60-69	70-79
370	68	PETCT_5bd311a5e9	09-12-2005-NA-PET-CT Ganzkoerper primaer mit KM-27550	66.0	62.62577	60-69	60-69
371	69	PETCT_5fa9d9a820	09-13-2003-NA-PET-CT Ganzkoerper nativ-36159	80.0	77.26285	80-89	70-79
372	70	PETCT_5fa9d9a820	09-15-2002-NA-PET-CT Ganzkoerper nativ-75551	80.0	80.52746	80-89	80-89
373	71	PETCT_5d553bf6b4	09-16-2001-NA-PET-CT Ganzkoerper primaer mit KM-78907	73.0	70.477455	70-79	70-79
374	72	PETCT_548213edf7	09-19-2005-NA-PET-CT Ganzkoerper primaer mit KM-05001	50.0	54.91292	50-59	50-59
375	73	PETCT_5fa9d9a820	09-27-2004-NA-PET-CT Ganzkoerper nativ-86237	80.0	76.17067	80-89	70-79
376	74	PETCT_57c05962c1	09-30-2005-NA-PET-CT Ganzkoerper primaer mit KM-07341	59.0	56.794163	50-59	50-59
377	75	PETCT_65bd1a4c38	09-30-2005-NA-PET-CT Ganzkoerper primaer mit KM-59426	37.0	33.42194	30-39	30-39
378	76	PETCT_64aff75516	10-16-2005-NA-PET-CT Ganzkoerper primaer mit KM-66236	60.0	62.391773	60-69	60-69
379	77	PETCT_607c1b38e3	10-16-2006-NA-PET-CT Ganzkoerper primaer mit KM-03164	68.0	68.50084	60-69	60-69
380	78	PETCT_5e81863014	10-18-2002-NA-PET-CT Ganzkoerper primaer mit KM-56073	39.0	34.306618	30-39	30-39
381	79	PETCT_5255c79083	10-20-2001-NA-PET-CT Ganzkoerper primaer mit KM-36339	51.0	59.628517	50-59	50-59
382	80	PETCT_562294be56	10-21-2002-NA-PET-CT Ganzkoerper primaer mit KM-66544	29.0	27.899088	20-29	20-29
383	81	PETCT_6604b228c6	10-23-2004-NA-PET-CT Ganzkoerper primaer mit KM-29934	73.0	69.22283	70-79	60-69
384	82	PETCT_5e0bc6cdda	10-27-2001-NA-PET-CT Ganzkoerper primaer mit KM-75350	73.0	74.42594	70-79	70-79
385	83	PETCT_5a274a0f26	11-08-2004-NA-PET-CT Ganzkoerper primaer mit KM-16422	27.0	32.00017	20-29	30-39
386	84	PETCT_5e339b2ecf	11-11-2005-NA-PET-CT Ganzkoerper primaer mit KM-39829	59.0	59.758213	50-59	50-59
387	85	PETCT_591b3025ff	11-13-2004-NA-PET-CT Ganzkoerper primaer mit KM-80221	85.0	75.424034	80-89	70-79
388	86	PETCT_5de3ac617a	11-13-2005-NA-PET-CT Ganzkoerper primaer mit KM-12499	39.0	30.910078	30-39	30-39
389	87	PETCT_5ac4fd9091	11-14-2004-NA-PET-CT Ganzkoerper primaer mit KM-54461	71.0	71.96408	70-79	70-79
390	88	PETCT_562294be56	11-15-2003-NA-PET-CT Ganzkoerper primaer mit KM-29285	29.0	26.410809	20-29	20-29
391	89	PETCT_631b419cef	11-23-2006-NA-PET-CT Ganzkoerper primaer mit KM-73635	59.0	41.280277	50-59	40-49
392	90	PETCT_5a58935b68	12-06-2002-NA-PET-CT Ganzkoerper primaer mit KM-24073	62.0	66.8874	60-69	60-69
393	91	PETCT_5420205a5f	12-07-2006-NA-PET-CT Ganzkoerper primaer mit KM-99033	81.0	76.298615	80-89	70-79
394	92	PETCT_5d6bf1e75f	12-10-2000-NA-PET-CT Ganzkoerper primaer mit KM-70028	83.0	67.15146	80-89	60-69
395	93	PETCT_5c55b3087d	12-11-2000-NA-PET-CT Ganzkoerper primaer mit KM-76223	59.0	57.70376	50-59	50-59
396	94	PETCT_53dad1785b	12-11-2005-NA-PET-CT Ganzkoerper primaer mit KM-08525	59.0	58.75066	50-59	50-59
397	95	PETCT_53ccb9efbb	12-15-2005-NA-PET-CT Ganzkoerper primaer mit KM-33641	29.0	29.515364	20-29	20-29
398	96	PETCT_544676de40	12-15-2005-NA-PET-CT Ganzkoerper primaer mit KM-44814	54.0	49.205784	50-59	40-49
399	97	PETCT_61d5bc58fc	12-15-2005-NA-PET-CT Ganzkoerper primaer mit KM-78550	36.0	47.98055	30-39	40-49
400	98	PETCT_5e8b013935	12-16-2001-NA-PET-CT Ganzkoerper primaer mit KM-57206	80.0	74.498886	80-89	70-79
401	99	PETCT_674c49778c	12-22-2002-NA-PET-CT Ganzkoerper primaer mit KM-47501	42.0	57.29409	40-49	50-59
402	0	PETCT_6a3477cd9a	01-15-2005-NA-PET-CT Ganzkoerper primaer mit KM-52826	25.0	32.076626	20-29	30-39
403	1	PETCT_7ce196485f	01-19-2006-NA-PET-CT Teilkoerper primaer mit KM-67152	65.0	46.16654	60-69	40-49
404	2	PETCT_760c77b289	01-20-2002-NA-PET-CT Ganzkoerper primaer mit KM-00579	52.0	70.54538	50-59	70-79
405	3	PETCT_7ee7610b9e	01-21-2006-NA-PET-CT Ganzkoerper primaer mit KM-58977	66.0	71.3927	60-69	70-79
406	4	PETCT_78355d1d4f	01-23-2006-NA-PET-CT Ganzkoerper primaer mit KM-63813	70.0	70.61306	70-79	70-79
407	5	PETCT_82137245b0	01-26-2002-NA-PET-CT Ganzkoerper primaer mit KM-20547	75.0	69.83607	70-79	60-69
408	6	PETCT_7ed037687a	01-27-2003-NA-PET-CT Ganzkoerper primaer mit KM-34568	57.0	62.9059	50-59	60-69
409	7	PETCT_7c1e6175e0	01-30-2005-NA-PET-CT Ganzkoerper primaer mit KM-42498	42.0	55.216255	40-49	50-59
410	8	PETCT_790246c76c	02-07-2004-NA-PET-CT Ganzkoerper primaer mit KM-97446	18.0	37.368755	10-19	30-39
411	9	PETCT_73597f33fe	02-10-2007-NA-PET-CT Ganzkoerper primaer mit KM-77540	59.0	65.693756	50-59	60-69
412	10	PETCT_80d7e682f7	02-11-2005-NA-PET-CT Ganzkoerper primaer mit KM-04329	37.0	33.33511	30-39	30-39
413	11	PETCT_7e5729ea40	02-21-2003-NA-PET-CT Ganzkoerper primaer mit KM-35422	59.0	52.83367	50-59	50-59
414	12	PETCT_6d62e15c29	02-23-2007-NA-PET-CT Ganzkoerper primaer mit KM-49711	82.0	87.306725	80-89	80-89
415	13	PETCT_7323c415d0	02-26-2006-NA-PET-CT Ganzkoerper primaer mit KM-21910	86.0	74.71859	80-89	70-79
416	14	PETCT_81debf13a1	03-09-2006-NA-PET-CT Ganzkoerper primaer mit KM-10303	75.0	67.86915	70-79	60-69
417	15	PETCT_7a8a062ed5	03-12-2005-NA-PET-CT Ganzkoerper primaer mit KM-27527	55.0	54.200836	50-59	50-59
418	16	PETCT_71ac560ffe	03-19-2007-NA-PET-CT Ganzkoerper primaer mit KM-20185	74.0	60.301792	70-79	60-69
419	17	PETCT_7365362464	03-22-2007-NA-PET-CT Ganzkoerper primaer mit KM-59710	53.0	55.557743	50-59	50-59
420	18	PETCT_6e7c7f8087	03-23-2003-NA-PET-CT Ganzkoerper primaer mit KM-20555	57.0	71.24502	50-59	70-79
421	19	PETCT_7978e9fe62	03-23-2003-NA-PET-CT Ganzkoerper primaer mit KM-85763	67.0	67.25263	60-69	60-69
422	20	PETCT_6efefcb92a	03-26-2005-NA-PET-CT Ganzkoerper primaer mit KM-24165	83.0	69.5238	80-89	60-69
423	21	PETCT_7d01eb835d	03-31-2002-NA-PET-CT Ganzkoerper primaer mit KM-36135	82.0	76.79859	80-89	70-79
424	22	PETCT_792d7b6ad0	04-04-2005-NA-PET-CT Teilkoerper primaer mit KM-71581	55.0	66.20362	50-59	60-69
425	23	PETCT_777fa0ba88	04-07-2003-NA-PET-CT Teilkoerper primaer mit KM-31863	47.0	55.597996	40-49	50-59
426	24	PETCT_71ae114917	04-13-2003-NA-PET-CT Ganzkoerper primaer mit KM-89747	59.0	59.93729	50-59	50-59
427	25	PETCT_7a3a27371a	04-13-2006-NA-PET-CT Ganzkoerper primaer mit KM-47449	65.0	65.524536	60-69	60-69
428	26	PETCT_791ec15924	04-16-2001-NA-PET-CT Ganzkoerper primaer mit KM-50308	59.0	58.521015	50-59	50-59
429	27	PETCT_7d97f7a102	04-21-2002-NA-PET-CT Ganzkoerper primaer mit KM-22679	60.0	51.451206	60-69	50-59
430	28	PETCT_6c23f2686d	04-21-2007-NA-PET-CT Ganzkoerper primaer mit KM-36051	63.0	64.32966	60-69	60-69
431	29	PETCT_80f7760f65	05-02-2005-NA-Unspecified CT ABDOMEN-33448	60.0	57.897617	60-69	50-59
432	30	PETCT_7f2a604e03	05-05-2002-NA-PET-CT Ganzkoerper primaer mit KM-38994	64.0	62.02602	60-69	60-69
433	31	PETCT_80ccbdadf9	05-06-2002-NA-PET-CT Ganzkoerper primaer mit KM-73465	53.0	58.628002	50-59	50-59
434	32	PETCT_7147385005	05-09-2002-NA-PET-CT Ganzkoerper primaer mit KM-92807	50.0	45.309856	50-59	40-49
435	33	PETCT_7ef5343426	05-12-2005-NA-PET-CT Ganzkoerper primaer mit KM-51720	63.0	53.061398	60-69	50-59
436	34	PETCT_68ef307665	05-16-2003-NA-PET-CT Ganzkoerper primaer mit KM-38550	27.0	38.638367	20-29	30-39
437	35	PETCT_73597f33fe	05-17-2007-NA-PET-CT Ganzkoerper primaer mit KM-62514	59.0	62.56006	50-59	60-69
438	36	PETCT_69aa8dbfd2	05-24-2003-NA-PET-CT Teilkoerper nativ-05834	54.0	56.91059	50-59	50-59
439	37	PETCT_7e56b0b62c	05-27-2006-NA-PET-CT Ganzkoerper primaer mit KM-57089	29.0	42.732197	20-29	40-49
440	38	PETCT_74bbceaeeb	06-03-2005-NA-PET-CT Ganzkoerper primaer mit KM-94697	56.0	61.252598	50-59	60-69
441	39	PETCT_7faf36a152	06-14-2002-NA-PET-CT Ganzkoerper primaer mit KM-16783	58.0	59.51634	50-59	50-59
442	40	PETCT_7255ccbcf4	06-15-2003-NA-PET-CT Ganzkoerper primaer mit KM-75929	68.0	61.14712	60-69	60-69
443	41	PETCT_7cfd708a53	06-17-2005-NA-PET-CT Ganzkoerper primaer mit KM-72140	55.0	64.18488	50-59	60-69
444	42	PETCT_7b477e7e0d	06-19-2003-NA-PET-CT Ganzkoerper primaer mit KM-32373	76.0	72.42063	70-79	70-79
445	43	PETCT_6c469107a0	06-23-2002-NA-PET-CT Ganzkoerper primaer mit KM-84161	75.0	65.40955	70-79	60-69
446	44	PETCT_802f19931c	06-30-2002-NA-PET-CT Ganzkoerper primaer mit KM-43581	77.0	73.028435	70-79	70-79
447	45	PETCT_7c96c4626d	06-30-2003-NA-PET-CT Ganzkoerper primaer mit KM-22056	57.0	62.180927	50-59	60-69
448	46	PETCT_6b177a3c28	06-30-2005-NA-PET-CT Ganzkoerper primaer mit KM-89194	54.0	48.231346	50-59	40-49
449	47	PETCT_75210090cd	07-02-2005-NA-PET-CT Ganzkoerper primaer mit KM-41469	59.0	59.110985	50-59	50-59
450	48	PETCT_72725f2bda	07-06-2007-NA-PET-CT Ganzkoerper primaer mit KM-20241	81.0	75.21606	80-89	70-79
451	49	PETCT_68a7ade33c	07-08-2001-NA-PET-CT Ganzkoerper primaer mit KM-05114	73.0	74.49542	70-79	70-79
452	50	PETCT_75d5e740f0	07-11-2002-NA-PET-CT Teilkoerper primaer mit KM-73333	47.0	51.554256	40-49	50-59
453	51	PETCT_770ee48d09	07-15-2005-NA-PET-CT Ganzkoerper primaer mit KM-58868	51.0	55.460968	50-59	50-59
454	52	PETCT_80b8393c44	07-22-2002-NA-PET-CT Teilkoerper primaer mit KM-92543	55.0	63.040493	50-59	60-69
455	53	PETCT_7b477e7e0d	07-26-2002-NA-PET-CT Ganzkoerper primaer mit KM-97314	76.0	70.68229	70-79	70-79
456	54	PETCT_75d1080946	07-28-2003-NA-PET-CT Ganzkoerper primaer mit KM-72389	53.0	70.52812	50-59	70-79
457	55	PETCT_6b20c7eabb	07-31-2003-NA-PET-CT Teilkoerper primaer mit KM-89480	61.0	65.298836	60-69	60-69
458	56	PETCT_72d2d6de52	08-05-2005-NA-PET-CT Teilkoerper primaer mit KM-55761	49.0	50.00256	40-49	50-59
459	57	PETCT_6c660140ca	08-06-2006-NA-PET-CT Ganzkoerper primaer mit KM-39365	77.0	65.59768	70-79	60-69
460	58	PETCT_7948aa0e26	08-10-2001-NA-PET-CT Ganzkoerper primaer mit KM-23662	58.0	59.962246	50-59	50-59
461	59	PETCT_73fda3a382	08-12-2005-NA-PET-CT Ganzkoerper primaer mit KM-37318	73.0	71.39585	70-79	70-79
462	60	PETCT_69606f6a25	08-13-2006-NA-PET-CT Ganzkoerper primaer mit KM-06412	63.0	64.55178	60-69	60-69
463	61	PETCT_7fbb39290e	08-15-2002-NA-PET-CT Ganzkoerper primaer mit KM-01459	68.0	64.66921	60-69	60-69
464	62	PETCT_816732638d	08-18-2000-NA-PET-CT Ganzkoerper primaer mit KM-40823	79.0	71.322945	70-79	70-79
465	63	PETCT_7094acd4c0	08-23-2001-NA-PET-CT Ganzkoerper primaer mit KM-28070	79.0	73.02016	70-79	70-79
466	64	PETCT_6d62e15c29	08-24-2006-NA-PET-CT Ganzkoerper primaer mit KM-72408	82.0	77.18328	80-89	70-79
467	65	PETCT_7958ce0f7c	08-31-2003-NA-PET-CT Ganzkoerper primaer mit KM-85489	77.0	69.3234	70-79	60-69
468	66	PETCT_6f46454a8d	09-03-2005-NA-PET-CT Ganzkoerper primaer mit KM-10900	48.0	51.843147	40-49	50-59
469	67	PETCT_6f46454a8d	09-07-2003-NA-PET-CT Ganzkoerper primaer mit KM-17255	48.0	46.41193	40-49	40-49
470	68	PETCT_6f46454a8d	09-12-2002-NA-PET-CT Ganzkoerper primaer mit KM-14772	48.0	43.92858	40-49	40-49
471	69	PETCT_75e42ff05f	09-21-2002-NA-PET-CT Ganzkoerper primaer mit KM-21375	56.0	56.077404	50-59	50-59
472	70	PETCT_7abe274c10	09-21-2006-NA-PET-CT Ganzkoerper primaer mit KM-21377	71.0	67.6242	70-79	60-69
473	71	PETCT_7d8aa1e94d	10-04-2002-NA-PET-CT Ganzkoerper primaer mit KM-89111	30.0	39.854885	30-39	30-39
474	72	PETCT_7b42056ee3	10-13-2002-NA-PET-CT Ganzkoerper primaer mit KM-73138	74.0	75.40174	70-79	70-79
475	73	PETCT_7a77b26403	10-20-2000-NA-PET-CT Ganzkoerper primaer mit KM-54468	62.0	63.261585	60-69	60-69
476	74	PETCT_7cfaf65584	10-28-2006-NA-PET-CT Ganzkoerper primaer mit KM-65508	62.0	50.392994	60-69	50-59
477	75	PETCT_75046e0c12	10-29-2004-NA-PET-CT Ganzkoerper primaer mit KM-48249	43.0	47.169407	40-49	40-49
478	76	PETCT_777fa0ba88	11-04-2002-NA-PET-CT Teilkoerper primaer mit KM-03413	47.0	55.94574	40-49	50-59
479	77	PETCT_78b89bc739	11-08-2004-NA-PET-CT Ganzkoerper primaer mit KM-17334	58.0	66.55858	50-59	60-69
480	78	PETCT_742a9413db	11-10-2001-NA-PET-CT Ganzkoerper primaer mit KM-67094	65.0	67.55988	60-69	60-69
481	79	PETCT_68b75093c5	11-12-2000-NA-PET-CT Ganzkoerper primaer mit KM-72515	57.0	60.408554	50-59	60-69
482	80	PETCT_72ee9ec897	11-12-2001-NA-PET-CT Ganzkoerper primaer mit KM-30869	62.0	68.442825	60-69	60-69
483	81	PETCT_80f21e1ed0	11-12-2006-NA-PET-CT Ganzkoerper primaer mit KM-60752	66.0	68.58718	60-69	60-69
484	82	PETCT_8311aeddb9	11-13-2003-NA-PET-CT Ganzkoerper primaer mit KM-31618	69.0	73.38512	60-69	70-79
485	83	PETCT_68f73c4518	11-13-2004-NA-PET-CT Ganzkoerper primaer mit KM-36034	28.0	32.06114	20-29	30-39
486	84	PETCT_80f7760f65	11-14-2005-NA-PET-CT Ganzkoerper nativ u. mit KM-03423	60.0	64.36064	60-69	60-69
487	85	PETCT_6e1dba94e8	11-15-2002-NA-PET-CT Ganzkoerper primaer mit KM-36676	69.0	72.2805	60-69	70-79
488	86	PETCT_6d6a193655	11-17-2002-NA-PET-CT Ganzkoerper primaer mit KM-45963	77.0	74.083275	70-79	70-79
489	87	PETCT_7b9d625330	11-17-2002-NA-PET-CT Ganzkoerper primaer mit KM-75418	51.0	57.22607	50-59	50-59
490	88	PETCT_77bceab232	11-21-2002-NA-PET-CT Ganzkoerper primaer mit KM-21240	61.0	60.921566	60-69	60-69
491	89	PETCT_69c90b6820	11-21-2005-NA-PET-CT Ganzkoerper primaer mit KM-67571	75.0	76.34458	70-79	70-79
492	90	PETCT_7a262070a9	11-25-2005-NA-PET-CT Ganzkoerper primaer mit KM-58120	79.0	70.81178	70-79	70-79
493	91	PETCT_7faf36a152	11-27-2005-NA-PET-CT Ganzkoerper primaer mit KM-26480	58.0	58.364418	50-59	50-59
494	92	PETCT_6dd36a2c19	11-28-2003-NA-PET-CT Ganzkoerper nativ-34848	63.0	62.755886	60-69	60-69
495	93	PETCT_741f6130ed	11-28-2004-NA-PET-CT Teilkoerper primaer mit KM-17962	59.0	70.06878	50-59	70-79
496	94	PETCT_7785c10e91	12-15-2006-NA-PET-CT Ganzkoerper primaer mit KM-36884	58.0	68.32381	50-59	60-69
497	95	PETCT_824c6a0014	12-18-2005-NA-PET-CT Ganzkoerper primaer mit KM-51928	57.0	53.78461	50-59	50-59
498	96	PETCT_685d7c09b5	12-23-2000-NA-PET-CT Ganzkoerper primaer mit KM-22883	36.0	42.556324	30-39	40-49
499	97	PETCT_69ee62b035	12-26-2002-NA-PET-CT Ganzkoerper primaer mit KM-42071	53.0	50.506138	50-59	50-59
500	98	PETCT_6aea5c3a03	12-27-2001-NA-PET-CT Ganzkoerper primaer mit KM-48586	63.0	57.931675	60-69	50-59
501	99	PETCT_6fe855c937	12-29-2001-NA-PET-CT Ganzkoerper primaer mit KM-74146	61.0	51.69322	60-69	50-59
502	100	PETCT_76ebd5c736	12-29-2005-NA-PET-CT Ganzkoerper primaer mit KM-09310	53.0	54.066113	50-59	50-59
503	0	PETCT_84e7715ed9	01-04-2002-NA-PET-CT Ganzkoerper primaer mit KM-97526	76.0	70.576836	70-79	70-79
504	1	PETCT_978c395243	01-13-2005-NA-PET-CT Ganzkoerper primaer mit KM-90116	50.0	49.990105	50-59	40-49
505	2	PETCT_960c5f4262	01-16-2003-NA-Unspecified CT-00303	67.0	58.927116	60-69	50-59
506	3	PETCT_8c8cd2699c	01-18-2004-NA-PET-CT Ganzkoerper primaer mit KM-44294	74.0	61.265995	70-79	60-69
507	4	PETCT_8de6953d23	01-19-2001-NA-PET-CT Ganzkoerper primaer mit KM-85501	36.0	31.90631	30-39	30-39
508	5	PETCT_85b69fed1c	01-21-2006-NA-PET-CT Ganzkoerper primaer mit KM-08512	49.0	55.51857	40-49	50-59
509	6	PETCT_987c8a1160	01-22-2005-NA-PET-CT Ganzkoerper primaer mit KM-13761	47.0	51.492504	40-49	50-59
510	7	PETCT_9c8842d12e	01-25-2004-NA-PET-CT Ganzkoerper primaer mit KM-69216	76.0	69.00779	70-79	60-69
511	8	PETCT_87afc291ec	01-26-2006-NA-PET-CT Ganzkoerper primaer mit KM-76998	77.0	80.25252	70-79	80-89
512	9	PETCT_8b14e6a819	01-29-2006-NA-PET-CT Ganzkoerper primaer mit KM-76427	49.0	66.19752	40-49	60-69
513	10	PETCT_9b53627d23	02-11-2006-NA-PET-CT Ganzkoerper primaer mit KM-98837	51.0	44.78504	50-59	40-49
514	11	PETCT_9a2c6e618a	02-14-2000-NA-PET-CT Ganzkoerper primaer mit KM-05254	72.0	69.61788	70-79	60-69
515	12	PETCT_8a52353a72	02-17-2003-NA-PET-CT Ganzkoerper primaer mit KM-13495	38.0	64.00376	30-39	60-69
516	13	PETCT_89065bc4ab	02-20-2004-NA-PET-CT Ganzkoerper primaer mit KM-11843	77.0	82.23022	70-79	80-89
517	14	PETCT_8f2878df50	02-21-2003-NA-PET-CT Ganzkoerper primaer mit KM-89268	75.0	71.6343	70-79	70-79
518	15	PETCT_960c5f4262	02-25-2005-NA-Unspecified CT ABDOMEN-99933	67.0	59.40854	60-69	50-59
519	16	PETCT_9a66a81ad1	02-26-2005-NA-PET-CT Ganzkoerper primaer mit KM-42006	63.0	65.947685	60-69	60-69
520	17	PETCT_88bcc970b3	02-28-2002-NA-PET-CT Ganzkoerper primaer mit KM-41395	75.0	64.25402	70-79	60-69
521	18	PETCT_94cc0dac49	03-09-2007-NA-PET-CT Ganzkoerper primaer mit KM-58245	35.0	51.834473	30-39	50-59
522	19	PETCT_8b74860ce6	03-10-2005-NA-PET-CT Ganzkoerper primaer mit KM-00433	21.0	16.917103	20-29	10-19
523	20	PETCT_94cc0dac49	03-10-2006-NA-PET-CT Ganzkoerper primaer mit KM-53966	35.0	68.17644	30-39	60-69
524	21	PETCT_83e4c5b578	03-11-2006-NA-PET-CT Ganzkoerper primaer mit KM-45776	75.0	74.801834	70-79	70-79
525	22	PETCT_9afd440677	03-17-2003-NA-PET-CT Ganzkoerper primaer mit KM-70730	70.0	76.08018	70-79	70-79
526	23	PETCT_86e54ea60a	03-18-2002-NA-PET-CT Ganzkoerper primaer mit KM-34788	74.0	67.043846	70-79	60-69
527	24	PETCT_86153b2974	03-19-2006-NA-PET-CT Ganzkoerper primaer mit KM-79492	33.0	37.770027	30-39	30-39
528	25	PETCT_9da159b835	03-23-2002-NA-PET-CT Ganzkoerper primaer mit KM-29121	51.0	56.583145	50-59	50-59
529	26	PETCT_86153b2974	04-03-2005-NA-PET-CT Ganzkoerper primaer mit KM-66144	33.0	34.47517	30-39	30-39
530	27	PETCT_8b73608326	04-04-2003-NA-PET-CT Teilkoerper nativ-68066	59.0	58.26075	50-59	50-59
531	28	PETCT_8aa48809ea	04-16-2001-NA-PET-CT Ganzkoerper primaer mit KM-27681	62.0	61.679153	60-69	60-69
532	29	PETCT_97320b0b58	04-17-2005-NA-PET-CT Ganzkoerper primaer mit KM-10200	22.0	25.011545	20-29	20-29
533	30	PETCT_99e5728030	04-18-2002-NA-PET-CT Ganzkoerper primaer mit KM-06580	75.0	68.38532	70-79	60-69
534	31	PETCT_8e905366fe	04-27-2001-NA-PET-CT Ganzkoerper primaer mit KM-77912	35.0	28.246681	30-39	20-29
535	32	PETCT_9775598501	05-04-2001-NA-PET-CT Ganzkoerper primaer mit KM-41170	63.0	65.30416	60-69	60-69
536	33	PETCT_8c5d99b459	05-04-2007-NA-PET-CT Ganzkoerper primaer mit KM-16657	62.0	79.158	60-69	70-79
537	34	PETCT_9a418f3b3a	05-11-2003-NA-PET-CT Ganzkoerper primaer mit KM-28692	58.0	57.7069	50-59	50-59
538	35	PETCT_901573a747	05-13-2005-NA-PET-CT Ganzkoerper primaer mit KM-32417	27.0	29.867247	20-29	20-29
539	36	PETCT_9a66a81ad1	05-13-2006-NA-PET-CT Ganzkoerper primaer mit KM-84406	63.0	64.287895	60-69	60-69
540	37	PETCT_8b714a64e7	05-17-2007-NA-PET-CT Ganzkoerper primaer mit KM-38953	77.0	59.343185	70-79	50-59
541	38	PETCT_9521502dbb	05-17-2007-NA-PET-CT Ganzkoerper primaer mit KM-42207	62.0	73.00584	60-69	70-79
542	39	PETCT_912a25778f	05-17-2007-NA-PET-CT Ganzkoerper nativ-39637	78.0	70.131805	70-79	70-79
543	40	PETCT_9ad7dffae6	05-22-2003-NA-PET-CT Ganzkoerper primaer mit KM-96349	37.0	53.79293	30-39	50-59
544	41	PETCT_8838c53a63	05-22-2005-NA-PET-CT Ganzkoerper primaer mit KM-35455	51.0	37.004486	50-59	30-39
545	42	PETCT_98c6af8b90	05-26-2003-NA-PET-CT Ganzkoerper primaer mit KM-21188	58.0	56.26815	50-59	50-59
546	43	PETCT_9abb9583ec	05-30-2002-NA-PET-CT Ganzkoerper primaer mit KM-94034	60.0	61.98358	60-69	60-69
547	44	PETCT_94962fe878	06-01-2007-NA-PET-CT Ganzkoerper primaer mit KM-57422	51.0	54.81779	50-59	50-59
548	45	PETCT_86153b2974	06-05-2003-NA-PET-CT Ganzkoerper primaer mit KM-72845	33.0	42.061768	30-39	40-49
549	46	PETCT_90d668ed29	06-07-2003-NA-PET-CT Ganzkoerper primaer mit KM-12980	23.0	22.105125	20-29	20-29
550	47	PETCT_8bf08c9a42	06-09-2006-NA-PET-CT Ganzkoerper primaer mit KM-26861	53.0	68.903786	50-59	60-69
551	48	PETCT_96e7a3ab28	06-14-2007-NA-PET-CT Ganzkoerper nativ-34864	70.0	66.76512	70-79	60-69
552	49	PETCT_8b40e356dc	06-18-2007-NA-PET-CT Ganzkoerper nativ u. mit KM-04076	64.0	73.550125	60-69	70-79
553	50	PETCT_9a583160ea	06-21-2007-NA-PET-CT Ganzkoerper primaer mit KM-74768	85.0	62.662537	80-89	60-69
554	51	PETCT_979f9c3dba	06-22-2006-NA-PET-CT Ganzkoerper primaer mit KM-59545	75.0	69.456955	70-79	60-69
555	52	PETCT_8eb3998417	07-03-2004-NA-PET-CT Ganzkoerper primaer mit KM-37591	69.0	70.066246	60-69	70-79
556	53	PETCT_9b9d67b3ff	07-12-2003-NA-PET-CT Teilkoerper primaer mit KM-95263	62.0	55.54697	60-69	50-59
557	54	PETCT_92c5c944a5	07-15-2002-NA-PET-CT Ganzkoerper primaer mit KM-02737	61.0	60.54464	60-69	60-69
558	55	PETCT_9aa97cf103	07-18-2004-NA-PET-CT Ganzkoerper primaer mit KM-81345	19.0	28.32645	10-19	20-29
559	56	PETCT_87afc291ec	07-20-2003-NA-PET-CT Ganzkoerper nativ-60370	77.0	73.66586	70-79	70-79
560	57	PETCT_8de70b5cd7	07-22-2002-NA-PET-CT Ganzkoerper primaer mit KM-09110	75.0	74.88161	70-79	70-79
561	58	PETCT_997d4ef9a7	07-22-2005-NA-PET-CT Ganzkoerper primaer mit KM-14519	48.0	49.9587	40-49	40-49
562	59	PETCT_93bea242d1	07-25-2002-NA-PET-CT Ganzkoerper primaer mit KM-35614	82.0	70.582664	80-89	70-79
563	60	PETCT_90ea6a6aaf	07-27-2001-NA-PET-CT Ganzkoerper primaer mit KM-53945	80.0	77.285194	80-89	70-79
564	61	PETCT_855c7fca12	07-27-2006-NA-PET-CT Ganzkoerper primaer mit KM-14836	55.0	60.893528	50-59	60-69
565	62	PETCT_97320b0b58	07-28-2005-NA-PET-CT Ganzkoerper primaer mit KM-33245	22.0	25.599598	20-29	20-29
566	63	PETCT_9a83943958	08-03-2003-NA-PET-CT Ganzkoerper primaer mit KM-73758	72.0	69.79916	70-79	60-69
567	64	PETCT_9a2bfe901f	08-06-2005-NA-PET-CT Ganzkoerper primaer mit KM-57085	42.0	32.985847	40-49	30-39
568	65	PETCT_93132553f6	08-12-2002-NA-PET-CT Ganzkoerper primaer mit KM-51100	75.0	73.01722	70-79	70-79
569	66	PETCT_9902caa7ec	08-13-2006-NA-PET-CT Ganzkoerper primaer mit KM-17819	78.0	72.99113	70-79	70-79
570	67	PETCT_9c68e484a7	08-14-2003-NA-PET-CT Ganzkoerper primaer mit KM-11439	72.0	70.637764	70-79	70-79
571	68	PETCT_8f2878df50	08-22-2002-NA-PET-CT Ganzkoerper primaer mit KM-45456	75.0	66.09359	70-79	60-69
572	69	PETCT_99a7bfad23	08-26-2000-NA-PET-CT Ganzkoerper primaer mit KM-87293	59.0	61.25071	50-59	60-69
573	70	PETCT_9837205b34	09-01-2002-NA-PET-CT Ganzkoerper primaer mit KM-19630	69.0	67.06987	60-69	60-69
574	71	PETCT_89fb723947	09-03-2000-NA-PET-CT Ganzkoerper primaer mit KM-88227	58.0	71.17068	50-59	70-79
575	72	PETCT_98cd91d44e	09-06-2003-NA-PET-CT Ganzkoerper primaer mit KM-87006	48.0	57.893665	40-49	50-59
576	73	PETCT_9c9a347388	09-09-2000-NA-PET-CT Ganzkoerper primaer mit KM-73640	44.0	49.794937	40-49	40-49
577	74	PETCT_9b982e72cb	09-15-2001-NA-Unspecified CT ABDOMEN-89934	70.0	70.63535	70-79	70-79
578	75	PETCT_91cfa804b0	09-22-2006-NA-PET-CT Ganzkoerper primaer mit KM-30574	83.0	74.65884	80-89	70-79
579	76	PETCT_8fea5f0537	09-26-2005-NA-PET-CT Teilkoerper primaer mit KM-33574	29.0	30.389286	20-29	30-39
580	77	PETCT_86153b2974	10-02-2005-NA-PET-CT Ganzkoerper primaer mit KM-13514	33.0	39.551414	30-39	30-39
581	78	PETCT_86153b2974	10-06-2006-NA-PET-CT Ganzkoerper primaer mit KM-83783	33.0	40.495426	30-39	40-49
582	79	PETCT_92c3de23f5	10-08-2005-NA-PET-CT Ganzkoerper primaer mit KM-07499	61.0	66.69573	60-69	60-69
583	80	PETCT_95efdaba3c	10-11-2003-NA-PET-CT Ganzkoerper primaer mit KM-59531	81.0	81.70429	80-89	80-89
584	81	PETCT_9b1bb2165a	10-13-2002-NA-PET-CT Ganzkoerper primaer mit KM-15297	80.0	66.39295	80-89	60-69
585	82	PETCT_8ec13728df	10-14-1999-NA-PET-CT Ganzkoerper primaer mit KM-64354	63.0	54.563305	60-69	50-59
586	83	PETCT_9a66a81ad1	10-21-2005-NA-PET-CT Ganzkoerper primaer mit KM-71418	63.0	66.6793	60-69	60-69
587	84	PETCT_963a71819a	10-29-2001-NA-PET-CT Ganzkoerper primaer mit KM-09823	61.0	70.97662	60-69	70-79
588	85	PETCT_870181d7fd	10-31-2004-NA-PET-CT Ganzkoerper primaer mit KM-80978	47.0	53.62255	40-49	50-59
589	86	PETCT_9a66a81ad1	10-31-2004-NA-PET-CT Ganzkoerper nativ-04122	63.0	76.39193	60-69	70-79
590	87	PETCT_983a76fd43	11-01-2001-NA-PET-CT Ganzkoerper primaer mit KM-70379	47.0	45.169537	40-49	40-49
591	88	PETCT_956520090b	11-01-2003-NA-PET-CT Ganzkoerper primaer mit KM-86141	43.0	43.271706	40-49	40-49
592	89	PETCT_9c36b318e8	11-04-2006-NA-PET-CT Ganzkoerper primaer mit KM-91815	36.0	26.531124	30-39	20-29
593	90	PETCT_8e02f36295	11-08-2004-NA-PET-CT Ganzkoerper primaer mit KM-16386	72.0	67.68101	70-79	60-69
594	91	PETCT_94986389d4	11-11-2002-NA-PET-CT Ganzkoerper primaer mit KM-46343	61.0	64.90623	60-69	60-69
595	92	PETCT_9d6e9223cc	11-16-2002-NA-Unspecified CT-30924	66.0	56.868828	60-69	50-59
596	93	PETCT_9860ffe82d	11-19-2004-NA-PET-CT Ganzkoerper primaer mit KM-95403	69.0	66.982796	60-69	60-69
597	94	PETCT_8af3757198	12-03-2006-NA-PET-CT Teilkoerper primaer mit KM-86910	55.0	48.97662	50-59	40-49
598	95	PETCT_846c1af245	12-06-2002-NA-PET-CT Ganzkoerper primaer mit KM-40971	48.0	56.48801	40-49	50-59
599	96	PETCT_9d97ac5d4d	12-12-2004-NA-PET-CT Ganzkoerper primaer mit KM-99586	65.0	66.163704	60-69	60-69
600	97	PETCT_8311aeddb9	12-16-2005-NA-PET-CT Ganzkoerper primaer mit KM-57155	69.0	70.58059	60-69	70-79
601	98	PETCT_8bebb676bf	12-20-2002-NA-PET-CT Ganzkoerper primaer mit KM-96920	74.0	74.79082	70-79	70-79
602	99	PETCT_993d40ea7e	12-25-2005-NA-PET-CT Ganzkoerper primaer mit KM-79346	57.0	53.873077	50-59	50-59
603	0	PETCT_a0c4dc1ef1	01-19-2003-NA-PET-CT Ganzkoerper primaer mit KM-11708	48.0	55.44799423217773	40-49	50-59
604	1	PETCT_a87dda9193	01-26-2003-NA-PET-CT Ganzkoerper primaer mit KM-56863	33.0	41.54303359985352	30-39	40-49
605	2	PETCT_ad99263bec	01-29-2006-NA-PET-CT Ganzkoerper primaer mit KM-06189	71.0	70.85488891601562	70-79	70-79
606	3	PETCT_ae6a37a9d6	02-10-2005-NA-PET-CT Ganzkoerper nativ-52902	72.0	69.94633483886719	70-79	60-69
607	4	PETCT_af119148fe	02-11-2005-NA-PET-CT Ganzkoerper primaer mit KM-59730	47.0	44.53709030151367	40-49	40-49
608	5	PETCT_9f491f1481	02-12-2006-NA-PET-CT Ganzkoerper primaer mit KM-19458	47.0	58.01305770874024	40-49	50-59
609	6	PETCT_a627fc68a1	02-14-2003-NA-PET-CT Ganzkoerper primaer mit KM-74771	69.0	67.06250762939453	60-69	60-69
610	7	PETCT_ae6a37a9d6	02-18-2006-NA-PET-CT Ganzkoerper nativ-18818	72.0	70.5006103515625	70-79	70-79
611	8	PETCT_ae46202abb	02-28-2003-NA-PET-CT Ganzkoerper primaer mit KM-77748	77.0	73.46883392333984	70-79	70-79
612	9	PETCT_a37da9e85d	03-02-2002-NA-PET-CT Ganzkoerper primaer mit KM-84920	70.0	76.62212371826172	70-79	70-79
613	10	PETCT_a19c2a0c65	03-05-2006-NA-PET-CT Ganzkoerper primaer mit KM-55038	64.0	78.95459747314453	60-69	70-79
614	11	PETCT_a1bc00ad60	03-06-2003-NA-PET-CT Ganzkoerper nativ-67040	49.0	56.87642288208008	40-49	50-59
615	12	PETCT_b1aa7ce13e	03-09-2003-NA-PET-CT Ganzkoerper primaer mit KM-97882	66.0	68.77387237548828	60-69	60-69
616	13	PETCT_a21200dcba	03-10-2005-NA-PET-CT Ganzkoerper primaer mit KM-40542	53.0	53.92913436889648	50-59	50-59
617	14	PETCT_a8a5e96821	03-11-2005-NA-PET-CT Ganzkoerper primaer mit KM-81737	48.0	30.11400604248047	40-49	30-39
618	15	PETCT_af547fa618	03-11-2006-NA-PET-CT Ganzkoerper primaer mit KM-11358	82.0	77.36226654052734	80-89	70-79
619	16	PETCT_b0e002e974	03-11-2007-NA-PET-CT Ganzkoerper primaer mit KM-27242	54.0	53.63044357299805	50-59	50-59
620	17	PETCT_b41bc7c1e5	03-12-2005-NA-PET-CT Ganzkoerper primaer mit KM-18795	19.0	37.00274658203125	10-19	30-39
621	18	PETCT_a82f03863a	03-19-2007-NA-PET-CT Ganzkoerper primaer mit KM-75117	76.0	74.97872161865234	70-79	70-79
622	19	PETCT_a1db71e797	03-25-2005-NA-PET-CT Ganzkoerper primaer mit KM-62987	40.0	39.74030685424805	40-49	30-39
623	20	PETCT_a61d8768d0	03-26-2004-NA-PET-CT Ganzkoerper primaer mit KM-57711	49.0	60.93346405029297	40-49	60-69
624	21	PETCT_ad7c6a4a58	03-28-2003-NA-Unspecified CT ABDOMEN-00777	66.0	69.11088562011719	60-69	60-69
625	22	PETCT_a7b323b3fd	04-01-2005-NA-PET-CT Ganzkoerper primaer mit KM-97322	20.0	25.86740493774414	20-29	20-29
626	23	PETCT_b0e002e974	04-02-2005-NA-PET-CT Ganzkoerper primaer mit KM-74530	54.0	61.37512969970703	50-59	60-69
627	24	PETCT_9f206193d3	04-07-2003-NA-PET-CT Ganzkoerper primaer mit KM-98703	25.0	36.46466827392578	20-29	30-39
628	25	PETCT_aee7d68f86	04-15-2002-NA-PET-CT Ganzkoerper primaer mit KM-24870	68.0	73.18635559082031	60-69	70-79
629	26	PETCT_b2f82ed4b9	04-17-2003-NA-PET-CT Ganzkoerper primaer mit KM-26753	28.0	25.569652557373047	20-29	20-29
630	27	PETCT_ae96f738c0	05-01-2003-NA-PET-CT Ganzkoerper primaer mit KM-67749	19.0	18.71223258972168	10-19	10-19
631	28	PETCT_a471649d35	05-06-2002-NA-PET-CT Ganzkoerper primaer mit KM-07385	67.0	68.7229232788086	60-69	60-69
632	29	PETCT_a2676f03c0	05-09-2003-NA-PET-CT Ganzkoerper primaer mit KM-90793	77.0	72.7142562866211	70-79	70-79
633	30	PETCT_b2244b5591	05-15-2003-NA-PET-CT Ganzkoerper primaer mit KM-34904	78.0	74.50591278076172	70-79	70-79
634	31	PETCT_a90955352e	05-16-2003-NA-PET-CT Ganzkoerper primaer mit KM-28986	35.0	32.36819839477539	30-39	30-39
635	32	PETCT_ae8c77a995	05-18-2007-NA-PET-CT Ganzkoerper nativ-79472	50.0	44.14876556396485	50-59	40-49
636	33	PETCT_b4247b8ecd	05-27-2007-NA-PET-CT Ganzkoerper primaer mit KM-57904	60.0	67.81398010253906	60-69	60-69
637	34	PETCT_b1d6679284	05-28-2007-NA-PET-CT Ganzkoerper primaer mit KM-34541	71.0	60.176944732666016	70-79	60-69
638	35	PETCT_a4ff5d0d9d	05-30-2005-NA-PET-CT Ganzkoerper primaer mit KM-03082	72.0	63.440189361572266	70-79	60-69
639	36	PETCT_af73b85f2c	06-19-2003-NA-PET-CT Ganzkoerper primaer mit KM-19562	78.0	62.36564254760742	70-79	60-69
640	37	PETCT_ab1fa26e5e	06-23-2001-NA-PET-CT Ganzkoerper primaer mit KM-50764	48.0	46.50994110107422	40-49	40-49
641	38	PETCT_a37b4bca43	06-23-2002-NA-PET-CT Ganzkoerper primaer mit KM-47963	65.0	71.90474700927734	60-69	70-79
642	39	PETCT_a29cae0316	06-29-2006-NA-PET-CT Ganzkoerper primaer mit KM-04681	53.0	56.03179931640625	50-59	50-59
643	40	PETCT_a22ec7f62b	06-30-2007-NA-PET-CT Ganzkoerper primaer mit KM-42389	58.0	63.54954528808594	50-59	60-69
644	41	PETCT_a4a66c4fa7	07-07-2006-NA-PET-CT Ganzkoerper primaer mit KM-13569	78.0	75.1146011352539	70-79	70-79
645	42	PETCT_a4cb97ffc7	07-11-2005-NA-PET-CT Ganzkoerper primaer mit KM-47854	80.0	72.18479919433594	80-89	70-79
646	43	PETCT_9ffd8409b3	07-15-2005-NA-PET-CT Ganzkoerper primaer mit KM-58670	40.0	44.989200592041016	40-49	40-49
647	44	PETCT_a86b3fad40	07-18-2003-NA-PET-CT Ganzkoerper primaer mit KM-17795	59.0	74.38995361328125	50-59	70-79
648	45	PETCT_b3e923029c	07-19-2003-NA-PET-CT Ganzkoerper primaer mit KM-84735	75.0	68.10572052001953	70-79	60-69
649	46	PETCT_ae3074834a	07-26-2003-NA-PET-CT Ganzkoerper primaer mit KM-46217	76.0	69.76499938964844	70-79	60-69
650	47	PETCT_9f206193d3	08-04-2003-NA-PET-CT Ganzkoerper primaer mit KM-09043	25.0	21.106353759765625	20-29	20-29
651	48	PETCT_b41bc7c1e5	08-06-2006-NA-PET-CT Ganzkoerper primaer mit KM-19480	19.0	42.62255859375	10-19	40-49
652	49	PETCT_a1bc00ad60	08-10-2006-NA-PET-CT Ganzkoerper nativ-94184	49.0	56.7327766418457	40-49	50-59
653	50	PETCT_a9d7a14ba1	08-14-2000-NA-PET-CT Ganzkoerper primaer mit KM-73530	65.0	65.35057830810547	60-69	60-69
654	51	PETCT_ae6a37a9d6	08-18-2005-NA-PET-CT Ganzkoerper nativ-80520	72.0	74.14838409423828	70-79	70-79
655	52	PETCT_a2a68bbe97	08-21-2003-NA-PET-CT Ganzkoerper nativ u. mit KM-31502	48.0	47.35468292236328	40-49	40-49
656	53	PETCT_b327726c24	08-27-2000-NA-PET-CT Ganzkoerper primaer mit KM-56109	71.0	69.75884246826172	70-79	60-69
657	54	PETCT_a25083ff81	08-28-2003-NA-PET-CT Ganzkoerper primaer mit KM-20379	71.0	65.11524963378906	70-79	60-69
658	55	PETCT_a1d93ebc74	09-01-2003-NA-PET-CT Teilkoerper nativ-67659	80.0	65.7724838256836	80-89	60-69
659	56	PETCT_b42adab18e	09-05-2003-NA-PET-CT Ganzkoerper primaer mit KM-60746	85.0	80.21208953857422	80-89	80-89
660	57	PETCT_ae96f738c0	09-11-2003-NA-PET-CT Ganzkoerper primaer mit KM-60169	19.0	17.551898956298828	10-19	10-19
661	58	PETCT_ae6a37a9d6	09-13-2003-NA-PET-CT Ganzkoerper nativ-87760	72.0	77.77162170410156	70-79	70-79
662	59	PETCT_9e864bb710	09-14-2003-NA-PET-CT Ganzkoerper primaer mit KM-82476	63.0	70.0848617553711	60-69	70-79
663	60	PETCT_ae6a37a9d6	09-15-2002-NA-PET-CT Ganzkoerper nativ-25113	72.0	71.17607116699219	70-79	70-79
664	61	PETCT_a933c9af60	09-19-2002-NA-PET-CT Ganzkoerper nativ-00786	82.0	77.85821533203125	80-89	70-79
665	62	PETCT_adc49adb3d	09-22-2002-NA-PET-CT Ganzkoerper primaer mit KM-59119	37.0	44.823055267333984	30-39	40-49
666	63	PETCT_b0e002e974	09-23-2005-NA-PET-CT Ganzkoerper primaer mit KM-06465	54.0	57.36850738525391	50-59	50-59
667	64	PETCT_a41d59682f	09-29-2006-NA-PET-CT Ganzkoerper primaer mit KM-76863	63.0	71.16586303710938	60-69	70-79
668	65	PETCT_a8a5e96821	09-30-2005-NA-PET-CT Ganzkoerper primaer mit KM-49352	48.0	43.29733276367188	40-49	40-49
669	66	PETCT_ad7cd4a9d2	10-02-2003-NA-Unspecified CT ABDOMEN-67897	23.0	26.961082458496094	20-29	20-29
670	67	PETCT_b1219c408b	10-04-2002-NA-PET-CT Ganzkoerper primaer mit KM-34572	76.0	85.23332977294922	70-79	80-89
671	68	PETCT_a3df01d3a3	10-05-2002-NA-PET-CT Ganzkoerper primaer mit KM-66224	67.0	79.53185272216797	60-69	70-79
672	69	PETCT_af119148fe	10-05-2003-NA-PET-CT Ganzkoerper primaer mit KM-60877	47.0	38.825931549072266	40-49	30-39
673	70	PETCT_ae4dcc5dd3	10-08-2004-NA-PET-CT Teilkoerper primaer mit KM-60181	42.0	44.37461471557617	40-49	40-49
674	71	PETCT_b4e5c1047c	10-10-2004-NA-PET-CT Ganzkoerper primaer mit KM-42556	64.0	65.97113800048828	60-69	60-69
675	72	PETCT_a86b2dc6ce	10-14-2002-NA-PET-CT Ganzkoerper primaer mit KM-74189	52.0	64.624755859375	50-59	60-69
676	73	PETCT_a4cd2b10de	10-15-2005-NA-PET-CT Ganzkoerper primaer mit KM-78514	74.0	75.9081802368164	70-79	70-79
677	74	PETCT_a4cd2b10de	10-15-2006-NA-PET-CT Ganzkoerper primaer mit KM-15665	74.0	81.31732940673828	70-79	80-89
678	75	PETCT_a3ce52b2a8	10-19-2002-NA-PET-CT Ganzkoerper primaer mit KM-28693	41.0	52.81758499145508	40-49	50-59
679	76	PETCT_b4247b8ecd	10-20-2006-NA-PET-CT Ganzkoerper primaer mit KM-38148	60.0	65.95227813720703	60-69	60-69
680	77	PETCT_ac11b344b6	11-03-2002-NA-PET-CT Ganzkoerper primaer mit KM-98064	66.0	54.995384216308594	60-69	50-59
681	78	PETCT_ab953a5230	11-03-2003-NA-PET-CT Ganzkoerper primaer mit KM-96099	40.0	36.214141845703125	40-49	30-39
682	79	PETCT_b3d4773f85	11-04-2000-NA-PET-CT Ganzkoerper primaer mit KM-03046	62.0	57.532981872558594	60-69	50-59
683	80	PETCT_b41bc7c1e5	11-05-2006-NA-PET-CT Ganzkoerper primaer mit KM-32035	19.0	38.12472915649414	10-19	30-39
684	81	PETCT_a57bd6b006	11-09-2002-NA-PET-CT Ganzkoerper primaer mit KM-13048	49.0	50.434547424316406	40-49	50-59
685	82	PETCT_b2f82ed4b9	11-11-2002-NA-Unspecified CT ABDOMEN-06609	28.0	18.661865234375	20-29	10-19
686	83	PETCT_ac75e49284	11-13-2004-NA-PET-CT Ganzkoerper primaer mit KM-83508	16.0	25.65953254699707	10-19	20-29
687	84	PETCT_a3ce52b2a8	11-15-2003-NA-PET-CT Ganzkoerper primaer mit KM-48149	41.0	42.27778625488281	40-49	40-49
688	85	PETCT_b04be2846e	11-15-2004-NA-PET-CT Ganzkoerper primaer mit KM-99019	56.0	59.53262710571289	50-59	50-59
689	86	PETCT_9f6e8b1b43	11-16-2002-NA-PET-CT Ganzkoerper nativ-64835	68.0	79.6240463256836	60-69	70-79
690	87	PETCT_b1de3d4248	11-20-2003-NA-PET-CT Ganzkoerper primaer mit KM-61599	33.0	64.9822006225586	30-39	60-69
691	88	PETCT_b3e923029c	11-21-2003-NA-PET-CT Ganzkoerper primaer mit KM-64843	75.0	70.44225311279297	70-79	70-79
692	89	PETCT_a4ccc397a9	11-30-2002-NA-PET-CT Ganzkoerper primaer mit KM-22361	29.0	29.60157012939453	20-29	20-29
693	90	PETCT_ac700ab4db	12-04-2004-NA-PET-CT Ganzkoerper primaer mit KM-73358	61.0	58.86276626586914	60-69	50-59
694	91	PETCT_af119148fe	12-05-2002-NA-PET-CT Ganzkoerper primaer mit KM-32785	47.0	46.63013458251953	40-49	40-49
695	92	PETCT_aaf2c3aa12	12-05-2002-NA-PET-CT Ganzkoerper primaer mit KM-42067	40.0	36.64487075805664	40-49	30-39
696	93	PETCT_a09210d96b	12-11-2005-NA-PET-CT Ganzkoerper primaer mit KM-41079	60.0	60.92867660522461	60-69	60-69
697	94	PETCT_a37c4e231f	12-13-2002-NA-PET-CT Ganzkoerper primaer mit KM-39859	69.0	81.57376861572266	60-69	80-89
698	95	PETCT_aa27cb9156	12-14-2003-NA-PET-CT Ganzkoerper primaer mit KM-81079	19.0	21.177461624145508	10-19	20-29
699	96	PETCT_b258dfa7c2	12-15-2002-NA-PET-CT Ganzkoerper primaer mit KM-07654	62.0	59.5067024230957	60-69	50-59
700	97	PETCT_aea7906fd2	12-16-2001-NA-PET-CT Ganzkoerper primaer mit KM-08307	77.0	63.044315338134766	70-79	60-69
701	98	PETCT_9f7c68f5ca	12-21-2001-NA-PET-CT Ganzkoerper primaer mit KM-99932	64.0	58.80785369873047	60-69	50-59
702	99	PETCT_a19ef8e0d2	12-26-1999-NA-PET-CT Ganzkoerper primaer mit KM-80792	40.0	38.92937088012695	40-49	30-39
703	100	PETCT_a4cd2b10de	12-29-2001-NA-PET-CT Ganzkoerper primaer mit KM-14955	74.0	79.10547637939453	70-79	70-79
704	0	PETCT_bb45bfcffd	01-03-2003-NA-PET-CT Ganzkoerper primaer mit KM-50107	64.0	61.484771728515625	60-69	60-69
705	1	PETCT_c787334539	01-05-2003-NA-PET-CT Ganzkoerper primaer mit KM-93319	65.0	62.12926864624024	60-69	60-69
706	2	PETCT_c6730783de	01-05-2006-NA-PET-CT Ganzkoerper primaer mit KM-13754	53.0	55.766258239746094	50-59	50-59
707	3	PETCT_cbbc9e2879	01-16-2006-NA-PET-CT Ganzkoerper primaer mit KM-56695	56.0	53.32836532592773	50-59	50-59
708	4	PETCT_caae8d63f0	01-26-2004-NA-PET-CT Ganzkoerper primaer mit KM-22032	72.0	72.79237365722656	70-79	70-79
709	5	PETCT_bacc741e2c	01-28-2002-NA-PET-CT Ganzkoerper primaer mit KM-74707	70.0	74.82162475585938	70-79	70-79
710	6	PETCT_bbb2df1e31	01-29-2005-NA-PET-CT Ganzkoerper primaer mit KM-90674	48.0	50.99802780151367	40-49	50-59
711	7	PETCT_c094a24c03	01-29-2006-NA-PET-CT Ganzkoerper primaer mit KM-87666	49.0	49.493289947509766	40-49	40-49
712	8	PETCT_c73c2685c0	02-01-2001-NA-PET-CT Ganzkoerper primaer mit KM-03331	81.0	74.76358032226562	80-89	70-79
713	9	PETCT_c32e1daf9b	02-02-2003-NA-PET-CT Ganzkoerper primaer mit KM-73090	52.0	67.94912719726562	50-59	60-69
714	10	PETCT_c7dc6f848c	02-02-2006-NA-PET-CT Ganzkoerper primaer mit KM-41299	76.0	62.11559677124024	70-79	60-69
715	11	PETCT_bfd89440db	02-05-2006-NA-PET-CT Ganzkoerper primaer mit KM-45908	62.0	59.15042495727539	60-69	50-59
716	12	PETCT_c517c47bed	02-06-2003-NA-PET-CT Ganzkoerper primaer mit KM-36150	76.0	66.95236206054688	70-79	60-69
717	13	PETCT_b7c1533a39	02-12-2005-NA-PET-CT Ganzkoerper primaer mit KM-24066	77.0	78.19403076171875	70-79	70-79
718	14	PETCT_c16d325d12	02-15-2003-NA-PET-CT Ganzkoerper primaer mit KM-77095	73.0	63.96779251098633	70-79	60-69
719	15	PETCT_b5923963ac	02-17-2007-NA-PET-CT Ganzkoerper primaer mit KM-32609	63.0	59.36184310913086	60-69	50-59
720	16	PETCT_bc80d06f97	02-18-2002-NA-PET-CT Ganzkoerper primaer mit KM-82151	79.0	64.52664184570312	70-79	60-69
721	17	PETCT_baacf43b4f	02-24-2003-NA-PET-CT Ganzkoerper primaer mit KM-81091	60.0	56.76065826416016	60-69	50-59
722	18	PETCT_c094a24c03	03-04-2007-NA-PET-CT Ganzkoerper primaer mit KM-67291	49.0	52.69058609008789	40-49	50-59
723	19	PETCT_cb83710e3d	03-10-2006-NA-PET-CT Ganzkoerper primaer mit KM-91744	24.0	32.59525680541992	20-29	30-39
724	20	PETCT_bfd89440db	03-11-2007-NA-PET-CT Ganzkoerper primaer mit KM-10321	62.0	64.4091796875	60-69	60-69
725	21	PETCT_b66ba83594	03-13-2003-NA-PET-CT Ganzkoerper primaer mit KM-23908	77.0	68.06231689453125	70-79	60-69
726	22	PETCT_cab58c1fee	03-19-2007-NA-PET-CT Ganzkoerper primaer mit KM-35336	73.0	65.02897644042969	70-79	60-69
727	23	PETCT_b92d7f441e	03-22-2007-NA-PET-CT Ganzkoerper primaer mit KM-93813	64.0	63.94639587402344	60-69	60-69
728	24	PETCT_ba717a1f22	03-28-2003-NA-PET-CT Ganzkoerper primaer mit KM-01506	76.0	74.63330078125	70-79	70-79
729	25	PETCT_cbbc9e2879	03-31-2006-NA-PET-CT Ganzkoerper primaer mit KM-22146	56.0	63.14216613769531	50-59	60-69
730	26	PETCT_be3e55a32f	04-05-2001-NA-PET-CT Ganzkoerper primaer mit KM-98009	83.0	68.50834655761719	80-89	60-69
731	27	PETCT_c2ffda4725	04-11-2003-NA-PET-CT Teilkoerper primaer mit KM-94251	37.0	50.86148452758789	30-39	50-59
732	28	PETCT_c38b168f1a	04-15-2006-NA-PET-CT Ganzkoerper primaer mit KM-47644	75.0	68.35655975341797	70-79	60-69
733	29	PETCT_cb240e6f0f	04-19-2007-NA-PET-CT Ganzkoerper primaer mit KM-72397	57.0	61.83647155761719	50-59	60-69
734	30	PETCT_c4a686881e	04-23-1999-NA-PET-CT Ganzkoerper primaer mit KM-83878	15.0	29.68890953063965	10-19	20-29
735	31	PETCT_cd2ef932b5	04-27-2003-NA-PET-CT Ganzkoerper primaer mit KM-12737	58.0	64.4105224609375	50-59	60-69
736	32	PETCT_bd7c02faa9	05-04-2002-NA-PET-CT Ganzkoerper primaer mit KM-25841	54.0	55.581485748291016	50-59	50-59
737	33	PETCT_bef465b4ad	05-04-2007-NA-PET-CT Ganzkoerper primaer mit KM-73031	66.0	75.05315399169922	60-69	70-79
738	34	PETCT_bb564e29d2	05-05-2006-NA-PET-CT Ganzkoerper primaer mit KM-41169	61.0	62.4091682434082	60-69	60-69
739	35	PETCT_bca97006e4	05-06-2001-NA-PET-CT Ganzkoerper primaer mit KM-16083	81.0	66.138671875	80-89	60-69
740	36	PETCT_bd7603e9df	05-06-2005-NA-PET-CT Ganzkoerper primaer mit KM-26867	62.0	74.20252227783203	60-69	70-79
741	37	PETCT_c2b776974a	05-09-2005-NA-PET-CT Ganzkoerper primaer mit KM-17516	66.0	69.68328094482422	60-69	60-69
742	38	PETCT_c1c9e78e0e	05-14-2007-NA-PET-CT Ganzkoerper primaer mit KM-27207	65.0	70.17100524902344	60-69	70-79
743	39	PETCT_c596a50286	05-16-2003-NA-PET-CT Ganzkoerper nativ-76854	83.0	72.06315612792969	80-89	70-79
744	40	PETCT_ca58410fad	05-23-2003-NA-PET-CT Ganzkoerper primaer mit KM-00731	70.0	71.32808685302734	70-79	70-79
745	41	PETCT_b509ace2a2	05-27-2002-NA-PET-CT Ganzkoerper primaer mit KM-84477	44.0	46.82289505004883	40-49	40-49
746	42	PETCT_be0d3c767e	05-29-2006-NA-PET-CT Ganzkoerper nativ-57783	72.0	71.07183074951172	70-79	70-79
747	43	PETCT_b5923963ac	06-02-2007-NA-PET-CT Ganzkoerper primaer mit KM-59935	63.0	59.457611083984375	60-69	50-59
748	44	PETCT_b52920038c	06-07-2003-NA-PET-CT Ganzkoerper primaer mit KM-50621	63.0	61.60636520385742	60-69	60-69
749	45	PETCT_bf178a41b2	06-08-2002-NA-PET-CT Ganzkoerper primaer mit KM-45943	55.0	58.91533660888672	50-59	50-59
750	46	PETCT_c58b637e17	06-11-2005-NA-PET-CT Ganzkoerper primaer mit KM-16929	42.0	48.88360977172852	40-49	40-49
751	47	PETCT_cb1f5e74ab	06-14-2001-NA-PET-CT Ganzkoerper primaer mit KM-39650	57.0	66.10368347167969	50-59	60-69
752	48	PETCT_b663adb148	06-21-2007-NA-PET-CT Ganzkoerper primaer mit KM-71959	81.0	70.40723419189453	80-89	70-79
753	49	PETCT_b57e1c1f5f	06-25-2006-NA-PET-CT Ganzkoerper primaer mit KM-85239	81.0	69.17953491210938	80-89	60-69
754	50	PETCT_cbbc9e2879	06-28-2007-NA-PET-CT Ganzkoerper primaer mit KM-35581	56.0	59.48123550415039	50-59	50-59
755	51	PETCT_b79961f3f6	07-07-2007-NA-PET-CT Ganzkoerper nativ-20368	66.0	63.24262619018555	60-69	60-69
756	52	PETCT_b6a3c72db6	07-13-2002-NA-PET-CT Ganzkoerper primaer mit KM-50469	68.0	70.24757385253906	60-69	70-79
757	53	PETCT_c08293f2b2	07-13-2006-NA-PET-CT Ganzkoerper primaer mit KM-63210	48.0	42.17075729370117	40-49	40-49
758	54	PETCT_c3cc732d95	07-21-2005-NA-PET-CT Ganzkoerper primaer mit KM-95170	53.0	58.2392463684082	50-59	50-59
759	55	PETCT_cc5c58c82d	07-26-2001-NA-PET-CT Ganzkoerper primaer mit KM-77724	54.0	63.56277084350586	50-59	60-69
760	56	PETCT_c852dfc0a5	07-26-2002-NA-PET-CT Ganzkoerper primaer mit KM-15871	51.0	59.19606399536133	50-59	50-59
761	57	PETCT_b62864161e	07-28-2002-NA-PET-CT Ganzkoerper primaer mit KM-41034	66.0	67.92697143554688	60-69	60-69
762	58	PETCT_cbbc9e2879	08-06-2006-NA-PET-CT Ganzkoerper primaer mit KM-27031	56.0	60.775508880615234	50-59	60-69
763	59	PETCT_ca62984a81	08-07-2003-NA-PET-CT Ganzkoerper primaer mit KM-24067	58.0	72.81917572021484	50-59	70-79
764	60	PETCT_c252d734a0	08-09-2003-NA-PET-CT Ganzkoerper nativ-85011	85.0	67.58551025390625	80-89	60-69
765	61	PETCT_b899150306	08-11-2002-NA-PET-CT Ganzkoerper primaer mit KM-26543	64.0	59.51519393920898	60-69	50-59
766	62	PETCT_ca89066e44	08-11-2005-NA-PET-CT Ganzkoerper primaer mit KM-64009	40.0	41.253379821777344	40-49	40-49
767	63	PETCT_c5a143a604	08-12-2006-NA-PET-CT Ganzkoerper primaer mit KM-37820	56.0	42.62748336791992	50-59	40-49
768	64	PETCT_bbb83facb4	08-23-2001-NA-PET-CT Ganzkoerper primaer mit KM-09278	57.0	63.75028991699219	50-59	60-69
769	65	PETCT_c29aba73da	08-23-2002-NA-PET-CT Ganzkoerper primaer mit KM-89538	19.0	20.289569854736328	10-19	20-29
770	66	PETCT_c395306306	08-24-2002-NA-PET-CT Ganzkoerper primaer mit KM-04652	38.0	43.34777069091797	30-39	40-49
771	67	PETCT_c799ccc2f6	08-26-2002-NA-PET-CT Ganzkoerper primaer mit KM-15112	60.0	62.253849029541016	60-69	60-69
772	68	PETCT_ca47fe5e7d	09-01-2003-NA-PET-CT Ganzkoerper primaer mit KM-30672	74.0	71.57362365722656	70-79	70-79
773	69	PETCT_ca16242e89	09-13-2002-NA-PET-CT Ganzkoerper primaer mit KM-92869	77.0	71.77598571777344	70-79	70-79
774	70	PETCT_bdd21f5590	09-14-2003-NA-PET-CT Ganzkoerper primaer mit KM-30401	72.0	59.5805549621582	70-79	50-59
775	71	PETCT_c2a51a65c6	09-15-2002-NA-PET-CT Ganzkoerper primaer mit KM-57232	71.0	63.97721481323242	70-79	60-69
776	72	PETCT_c9f1b9980f	09-15-2003-NA-PET-CT Ganzkoerper primaer mit KM-57516	33.0	45.60462951660156	30-39	40-49
777	73	PETCT_ca16242e89	09-18-2003-NA-PET-CT Ganzkoerper primaer mit KM-61834	77.0	73.11539459228516	70-79	70-79
778	74	PETCT_c2ffda4725	09-19-2003-NA-PET-CT Teilkoerper primaer mit KM-27018	37.0	46.245849609375	30-39	40-49
779	75	PETCT_ccb9c375b2	10-01-2005-NA-PET-CT Ganzkoerper primaer mit KM-48947	61.0	57.19270706176758	60-69	50-59
780	76	PETCT_b926177c87	10-10-2004-NA-PET-CT Ganzkoerper primaer mit KM-99946	62.0	71.57566833496094	60-69	70-79
781	77	PETCT_cc1698663a	10-15-2004-NA-PET-CT Ganzkoerper primaer mit KM-19081	43.0	58.026947021484375	40-49	50-59
782	78	PETCT_b6a1ee33ef	10-24-2005-NA-PET-CT Ganzkoerper primaer mit KM-43915	80.0	70.28006744384766	80-89	70-79
783	79	PETCT_bd76c8d299	10-25-2002-NA-PET-CT Ganzkoerper primaer mit KM-51077	69.0	63.28822708129883	60-69	60-69
784	80	PETCT_c227131152	10-26-2003-NA-PET-CT Ganzkoerper primaer mit KM-44758	70.0	62.01358413696289	70-79	60-69
785	81	PETCT_c16c13211c	10-26-2003-NA-PET-CT Ganzkoerper primaer mit KM-76612	76.0	70.8807373046875	70-79	70-79
786	82	PETCT_ccd8f5ff71	10-29-2006-NA-PET-CT Ganzkoerper primaer mit KM-53232	67.0	66.21580505371094	60-69	60-69
787	83	PETCT_ca29501275	11-04-2004-NA-PET-CT Ganzkoerper primaer mit KM-05940	50.0	65.14584350585938	50-59	60-69
788	84	PETCT_b621742469	11-04-2004-NA-PET-CT Ganzkoerper primaer mit KM-74522	46.0	51.92228698730469	40-49	50-59
789	85	PETCT_b510436d83	11-10-2002-NA-PET-CT Ganzkoerper primaer mit KM-03941	57.0	64.17449951171875	50-59	60-69
790	86	PETCT_c7fd7e3e30	11-13-2003-NA-PET-CT Ganzkoerper nativ u. mit KM-28525	62.0	59.29483795166016	60-69	50-59
791	87	PETCT_b510436d83	11-14-2003-NA-PET-CT Ganzkoerper primaer mit KM-35292	57.0	59.20398712158203	50-59	50-59
792	88	PETCT_b53ba7c6bf	11-21-2003-NA-PET-CT Ganzkoerper primaer mit KM-57637	39.0	54.55766296386719	30-39	50-59
793	89	PETCT_bf7652bccc	11-25-2002-NA-PET-CT Ganzkoerper primaer mit KM-97622	66.0	64.03643035888672	60-69	60-69
794	90	PETCT_c018b45a49	11-26-2006-NA-PET-CT Ganzkoerper primaer mit KM-81137	55.0	56.932498931884766	50-59	50-59
795	91	PETCT_c10f48b173	11-27-2004-NA-PET-CT Ganzkoerper primaer mit KM-67287	59.0	60.45885848999024	50-59	60-69
796	92	PETCT_cd50f3fec4	12-01-2002-NA-PET-CT Ganzkoerper primaer mit KM-23292	41.0	44.42621994018555	40-49	40-49
797	93	PETCT_ba81e4b04b	12-02-2005-NA-PET-CT Ganzkoerper primaer mit KM-51905	65.0	68.29750061035156	60-69	60-69
798	94	PETCT_bd52fdf529	12-03-2000-NA-PET-CT Ganzkoerper primaer mit KM-96150	56.0	57.57291412353516	50-59	50-59
799	95	PETCT_c58477f3b4	12-07-2002-NA-PET-CT Ganzkoerper primaer mit KM-71683	73.0	69.81949615478516	70-79	60-69
800	96	PETCT_ca5406d339	12-09-2004-NA-PET-CT Teilkoerper primaer mit KM-57041	71.0	63.16767501831055	70-79	60-69
801	97	PETCT_c898e2abcb	12-10-2004-NA-PET-CT Ganzkoerper primaer mit KM-38964	61.0	63.73535919189453	60-69	60-69
802	98	PETCT_cc7cb73213	12-18-2004-NA-PET-CT Ganzkoerper nativ-86314	80.0	76.80264282226562	80-89	70-79
803	99	PETCT_b6fc20942c	12-28-2001-NA-PET-CT Ganzkoerper primaer mit KM-65823	62.0	63.75986862182617	60-69	60-69
804	0	PETCT_ce629e2993	01-13-2005-NA-PET-CT Ganzkoerper primaer mit KM-38727	50.0	51.398681640625	50-59	50-59
805	1	PETCT_d951eeb735	01-23-2003-NA-PET-CT Ganzkoerper primaer mit KM-21299	77.0	68.0669174194336	70-79	60-69
806	2	PETCT_e0a7ccecad	01-28-2006-NA-PET-CT Ganzkoerper primaer mit KM-43859	40.0	41.13173675537109	40-49	40-49
807	3	PETCT_d4112bc7ba	01-29-2001-NA-PET-CT Ganzkoerper primaer mit KM-06795	68.0	71.73900604248047	60-69	70-79
808	4	PETCT_d69eabbb20	02-01-2001-NA-PET-CT Ganzkoerper primaer mit KM-78093	83.0	82.4960708618164	80-89	80-89
809	5	PETCT_ded50b1e68	02-09-2006-NA-PET-CT Ganzkoerper primaer mit KM-93797	60.0	59.36269760131836	60-69	50-59
810	6	PETCT_dd8f9f217c	02-15-2004-NA-PET-CT Ganzkoerper primaer mit KM-50103	26.0	24.656068801879883	20-29	20-29
811	7	PETCT_cf20ad1656	02-18-2005-NA-PET-CT Ganzkoerper primaer mit KM-03383	50.0	50.92428970336914	50-59	50-59
812	8	PETCT_ddca6cfba6	02-27-2004-NA-PET-CT Ganzkoerper primaer mit KM-47148	25.0	23.13877868652344	20-29	20-29
813	9	PETCT_e1a5b05186	02-27-2005-NA-PET-CT Ganzkoerper primaer mit KM-36173	57.0	59.88842010498047	50-59	50-59
814	10	PETCT_dec9ff6a91	03-03-2003-NA-PET-CT Ganzkoerper primaer mit KM-15283	47.0	46.7266960144043	40-49	40-49
815	11	PETCT_e1a4145b63	03-05-2006-NA-PET-CT Ganzkoerper primaer mit KM-08969	47.0	45.58573913574219	40-49	40-49
816	12	PETCT_d6a48a629d	03-06-2003-NA-PET-CT Ganzkoerper primaer mit KM-61967	74.0	72.1692123413086	70-79	70-79
817	13	PETCT_e344879c2e	03-08-2007-NA-PET-CT Ganzkoerper primaer mit KM-74906	48.0	51.09440231323242	40-49	50-59
818	14	PETCT_d27451634d	03-12-2005-NA-PET-CT Ganzkoerper primaer mit KM-00632	62.0	62.59383010864258	60-69	60-69
819	15	PETCT_d32cf972af	03-13-2003-NA-PET-CT Ganzkoerper primaer mit KM-81075	76.0	70.02735900878906	70-79	70-79
820	16	PETCT_d8d9e52cd5	03-13-2005-NA-PET-CT Ganzkoerper primaer mit KM-84919	64.0	71.39805603027344	60-69	70-79
821	17	PETCT_d3208ff062	03-14-2003-NA-PET-CT Ganzkoerper primaer mit KM-85521	69.0	66.4945297241211	60-69	60-69
822	18	PETCT_e09a20d8fc	03-16-2006-NA-PET-CT Ganzkoerper primaer mit KM-62436	49.0	55.1069221496582	40-49	50-59
823	19	PETCT_d4a08e4bde	03-16-2006-NA-PET-CT Ganzkoerper primaer mit KM-65529	63.0	64.01546478271484	60-69	60-69
824	20	PETCT_d8a92bafe3	03-18-2007-NA-PET-CT Ganzkoerper primaer mit KM-39181	68.0	59.352298736572266	60-69	50-59
825	21	PETCT_dc6174cb5d	03-29-2003-NA-PET-CT Ganzkoerper primaer mit KM-09363	61.0	64.23451232910156	60-69	60-69
826	22	PETCT_d626611daf	04-03-2003-NA-PET-CT Ganzkoerper primaer mit KM-63001	79.0	70.13552856445312	70-79	70-79
827	23	PETCT_d69c3fceba	04-05-2003-NA-PET-CT Ganzkoerper primaer mit KM-13415	89.0	66.5094985961914	80-89	60-69
828	24	PETCT_d0086487f4	04-10-2003-NA-PET-CT Teilkoerper primaer mit KM-03424	60.0	52.48049545288086	60-69	50-59
829	25	PETCT_d9da6129f8	04-14-2002-NA-PET-CT Ganzkoerper primaer mit KM-51600	52.0	49.78667449951172	50-59	40-49
830	26	PETCT_d5103c8fbf	04-14-2006-NA-PET-CT Ganzkoerper primaer mit KM-20753	62.0	62.35923767089844	60-69	60-69
831	27	PETCT_cdd237e9b3	04-16-2005-NA-PET-CT Ganzkoerper primaer mit KM-15813	47.0	51.24840927124024	40-49	50-59
832	28	PETCT_d5e2aa7feb	04-17-2003-NA-PET-CT Ganzkoerper primaer mit KM-69127	35.0	44.77312088012695	30-39	40-49
833	29	PETCT_d65cf203be	04-28-2007-NA-PET-CT Ganzkoerper primaer mit KM-61450	58.0	67.3919677734375	50-59	60-69
834	30	PETCT_dd887591a9	05-06-2006-NA-PET-CT Ganzkoerper primaer mit KM-16620	78.0	72.42469787597656	70-79	70-79
835	31	PETCT_d8d9e52cd5	05-07-2007-NA-PET-CT Ganzkoerper primaer mit KM-13911	64.0	69.1043472290039	60-69	60-69
836	32	PETCT_d325897ff4	05-10-2007-NA-PET-CT Ganzkoerper primaer mit KM-19525	74.0	70.27030181884766	70-79	70-79
837	33	PETCT_ce0ffef966	05-11-2003-NA-PET-CT Ganzkoerper primaer mit KM-69667	82.0	74.6868896484375	80-89	70-79
838	34	PETCT_d6de1252d9	05-13-2007-NA-PET-CT Ganzkoerper primaer mit KM-37054	68.0	78.34683990478516	60-69	70-79
839	35	PETCT_e03b96666f	05-17-2001-NA-PET-CT Ganzkoerper primaer mit KM-34716	78.0	72.14510345458984	70-79	70-79
840	36	PETCT_dadcd69ba9	05-19-2005-NA-PET-CT Ganzkoerper primaer mit KM-61889	61.0	58.74682235717773	60-69	50-59
841	37	PETCT_d8e3aa97a0	05-19-2005-NA-PET-CT Ganzkoerper primaer mit KM-76076	22.0	32.69108200073242	20-29	30-39
842	38	PETCT_d4f3375362	05-27-2005-NA-PET-CT Ganzkoerper nativ-17066	84.0	86.71083068847656	80-89	80-89
843	39	PETCT_e0fdc6212a	05-29-2003-NA-PET-CT Ganzkoerper primaer mit KM-28262	54.0	62.37797164916992	50-59	60-69
844	40	PETCT_d6a491e16d	05-30-2003-NA-PET-CT Ganzkoerper primaer mit KM-95819	64.0	67.41326141357422	60-69	60-69
845	41	PETCT_e04b7fa860	06-01-2002-NA-PET-CT Ganzkoerper primaer mit KM-44830	62.0	69.52220916748047	60-69	60-69
846	42	PETCT_dd6165ae36	06-01-2006-NA-PET-CT Ganzkoerper primaer mit KM-08084	41.0	37.07356643676758	40-49	30-39
847	43	PETCT_de118d7ab9	06-02-2001-NA-PET-CT Ganzkoerper primaer mit KM-18077	79.0	82.28515625	70-79	80-89
848	44	PETCT_dc15c1d9bb	06-03-2005-NA-PET-CT Ganzkoerper primaer mit KM-22192	49.0	45.3558464050293	40-49	40-49
849	45	PETCT_e2309b8f92	06-03-2007-NA-PET-CT Ganzkoerper primaer mit KM-14588	71.0	70.735595703125	70-79	70-79
850	46	PETCT_da4ce0da01	06-13-2003-NA-PET-CT Ganzkoerper primaer mit KM-85721	66.0	77.25409698486328	60-69	70-79
851	47	PETCT_e2834e6f5c	06-14-2002-NA-PET-CT Ganzkoerper primaer mit KM-51062	57.0	57.03567123413086	50-59	50-59
852	48	PETCT_d1c8141930	06-14-2002-NA-PET-CT Ganzkoerper primaer mit KM-89010	70.0	73.14207458496094	70-79	70-79
853	49	PETCT_d626611daf	06-19-2005-NA-PET-CT Ganzkoerper primaer mit KM-37237	79.0	75.55619812011719	70-79	70-79
854	50	PETCT_da6161d7eb	06-20-2003-NA-PET-CT Ganzkoerper primaer mit KM-72862	46.0	46.84175491333008	40-49	40-49
855	51	PETCT_dae86b88e2	06-21-2003-NA-PET-CT Ganzkoerper primaer mit KM-48447	52.0	58.68757247924805	50-59	50-59
856	52	PETCT_d539f5a88b	06-23-2003-NA-PET-CT Ganzkoerper primaer mit KM-88842	82.0	89.04593658447266	80-89	80-89
857	53	PETCT_d51bacdaba	06-28-2001-NA-PET-CT Ganzkoerper primaer mit KM-86564	62.0	62.88907241821289	60-69	60-69
858	54	PETCT_d8d9e52cd5	07-04-2004-NA-PET-CT Ganzkoerper primaer mit KM-31141	64.0	66.27143096923828	60-69	60-69
859	55	PETCT_d7ca3d4aaa	07-05-2003-NA-PET-CT Ganzkoerper nativ-84250	84.0	91.65618896484376	80-89	90-99
860	56	PETCT_d63f6162a6	07-08-2005-NA-PET-CT Ganzkoerper primaer mit KM-80353	49.0	55.68013000488281	40-49	50-59
861	57	PETCT_e252be4334	07-09-2004-NA-PET-CT Ganzkoerper primaer mit KM-45425	60.0	60.579891204833984	60-69	60-69
862	58	PETCT_d325897ff4	07-15-2005-NA-PET-CT Ganzkoerper primaer mit KM-12812	74.0	69.90280151367188	70-79	60-69
863	59	PETCT_d31c9ebd93	07-21-2003-NA-PET-CT Ganzkoerper primaer mit KM-37139	63.0	63.21335220336914	60-69	60-69
864	60	PETCT_d6a48a629d	07-27-2002-NA-PET-CT Ganzkoerper primaer mit KM-74240	74.0	73.11520385742188	70-79	70-79
865	61	PETCT_d098458d29	08-01-2003-NA-PET-CT Ganzkoerper primaer mit KM-08899	68.0	74.95374298095703	60-69	70-79
866	62	PETCT_d3dac0d1cd	08-09-2003-NA-PET-CT Ganzkoerper primaer mit KM-88904	75.0	71.61840057373047	70-79	70-79
867	63	PETCT_ddbb3c69f0	08-11-2003-NA-PET-CT Ganzkoerper primaer mit KM-00479	74.0	58.28622817993164	70-79	50-59
868	64	PETCT_db3bac356a	08-21-2005-NA-PET-CT Ganzkoerper primaer mit KM-65965	62.0	61.850006103515625	60-69	60-69
869	65	PETCT_d3f13dff4b	08-24-2003-NA-Unspecified CT ABDOMEN-55333	60.0	62.38605880737305	60-69	60-69
870	66	PETCT_e0aa99fa04	08-29-2003-NA-PET-CT Ganzkoerper primaer mit KM-05827	42.0	34.40773391723633	40-49	30-39
871	67	PETCT_d3d3b7d4ff	08-31-2006-NA-PET-CT Ganzkoerper primaer mit KM-95335	77.0	72.76768493652344	70-79	70-79
872	68	PETCT_d1f456d229	09-01-2006-NA-PET-CT Ganzkoerper primaer mit KM-50388	69.0	73.72100067138672	60-69	70-79
873	69	PETCT_d46f0109f8	09-09-2000-NA-PET-CT Ganzkoerper primaer mit KM-77305	61.0	68.10578155517578	60-69	60-69
874	70	PETCT_d4d3d7dfc1	09-12-2005-NA-PET-CT Ganzkoerper primaer mit KM-74897	60.0	59.790470123291016	60-69	50-59
875	71	PETCT_d40a16781a	09-13-2003-NA-PET-CT Ganzkoerper primaer mit KM-42002	59.0	55.995906829833984	50-59	50-59
876	72	PETCT_d31a5688a2	09-21-2003-NA-PET-CT Ganzkoerper primaer mit KM-27218	50.0	45.99596786499024	50-59	40-49
877	73	PETCT_d393ab6c7b	09-22-2002-NA-PET-CT Ganzkoerper primaer mit KM-58352	74.0	70.6180648803711	70-79	70-79
878	74	PETCT_dd975744e7	09-23-2001-NA-PET-CT Ganzkoerper nativ u. mit KM-63221	49.0	59.8501091003418	40-49	50-59
879	75	PETCT_d472033d3b	09-28-2002-NA-PET-CT Ganzkoerper nativ-51450	79.0	80.17021942138672	70-79	80-89
880	76	PETCT_d626611daf	10-02-2003-NA-PET-CT Ganzkoerper primaer mit KM-36435	79.0	68.99674224853516	70-79	60-69
881	77	PETCT_cd9bdca46b	10-05-2006-NA-PET-CT Ganzkoerper primaer mit KM-37268	48.0	71.68116760253906	40-49	70-79
882	78	PETCT_cf3725edf0	10-07-2005-NA-PET-CT Ganzkoerper primaer mit KM-00765	45.0	55.290260314941406	40-49	50-59
883	79	PETCT_d8d9e52cd5	10-07-2005-NA-PET-CT Ganzkoerper primaer mit KM-71939	64.0	77.4453125	60-69	70-79
884	80	PETCT_d0ea6c975f	10-11-2002-NA-PET-CT Ganzkoerper primaer mit KM-09558	65.0	54.66105270385742	60-69	50-59
885	81	PETCT_d3d61785e6	10-19-2001-NA-PET-CT Ganzkoerper primaer mit KM-35929	71.0	75.88684844970703	70-79	70-79
886	82	PETCT_e00c98b415	10-19-2002-NA-PET-CT Ganzkoerper primaer mit KM-86450	18.0	32.77498245239258	10-19	30-39
887	83	PETCT_d206b891ee	10-27-2005-NA-PET-CT Ganzkoerper primaer mit KM-03873	75.0	73.67051696777344	70-79	70-79
888	84	PETCT_db3daf78d2	10-30-2000-NA-PET-CT Ganzkoerper primaer mit KM-67998	18.0	27.53622436523437	10-19	20-29
889	85	PETCT_d51664a9e4	11-05-2004-NA-PET-CT Ganzkoerper primaer mit KM-38087	17.0	30.46765518188477	10-19	30-39
890	86	PETCT_d626611daf	11-12-2004-NA-PET-CT Ganzkoerper primaer mit KM-09149	79.0	77.18795776367188	70-79	70-79
891	87	PETCT_d325897ff4	11-12-2005-NA-PET-CT Ganzkoerper primaer mit KM-60657	74.0	69.67349243164062	70-79	60-69
892	88	PETCT_df2e16771a	11-14-2003-NA-PET-CT Ganzkoerper primaer mit KM-63775	59.0	53.32946395874024	50-59	50-59
893	89	PETCT_dd68a71e0a	11-20-2004-NA-PET-CT Ganzkoerper primaer mit KM-85107	66.0	61.30297470092773	60-69	60-69
894	90	PETCT_dc3437c9b9	11-21-2002-NA-PET-CT Ganzkoerper primaer mit KM-60759	61.0	60.82089614868164	60-69	60-69
895	91	PETCT_d626611daf	11-29-2002-NA-PET-CT Ganzkoerper primaer mit KM-88747	79.0	65.28646087646484	70-79	60-69
896	92	PETCT_dac5cd2a4d	12-02-2001-NA-PET-CT Ganzkoerper primaer mit KM-27614	55.0	50.84169387817383	50-59	50-59
897	93	PETCT_d674a028b1	12-03-2001-NA-PET-CT Ganzkoerper primaer mit KM-18993	55.0	67.229248046875	50-59	60-69
898	94	PETCT_d103e57f0e	12-12-2002-NA-PET-CT Ganzkoerper primaer mit KM-63742	68.0	63.53602600097656	60-69	60-69
899	95	PETCT_dc6174cb5d	12-15-2002-NA-PET-CT Ganzkoerper primaer mit KM-78881	61.0	56.100833892822266	60-69	50-59
900	96	PETCT_d4b2ff9721	12-16-2001-NA-PET-CT Ganzkoerper primaer mit KM-64899	66.0	65.58635711669922	60-69	60-69
901	97	PETCT_d6b2218bf3	12-18-2004-NA-PET-CT Ganzkoerper primaer mit KM-87440	37.0	36.41489791870117	30-39	30-39
902	98	PETCT_d64d6a87c8	12-18-2004-NA-PET-CT Teilkoerper primaer mit KM-81875	56.0	37.301456451416016	50-59	30-39
903	99	PETCT_e2a729e21f	12-23-2002-NA-Unspecified CT-78127	71.0	77.82355499267578	70-79	70-79
904	100	PETCT_e207c7a1a4	12-23-2005-NA-PET-CT Teilkoerper primaer mit KM-37422	65.0	51.0704460144043	60-69	50-59
905	0	PETCT_ede28cc3c2	01-04-2001-NA-PET-CT Ganzkoerper primaer mit KM-27819	58.0	58.79494094848633	50-59	50-59
906	1	PETCT_faf4a6dbaa	01-10-2003-NA-PET-CT Ganzkoerper primaer mit KM-49516	55.0	65.07207489013672	50-59	60-69
907	2	PETCT_f37014ec85	01-14-2007-NA-PET-CT Ganzkoerper primaer mit KM-74079	61.0	54.601707458496094	60-69	50-59
908	3	PETCT_ec581d49ef	01-23-2003-NA-PET-CT Ganzkoerper primaer mit KM-07785	56.0	52.3446044921875	50-59	50-59
909	4	PETCT_e69152b6b4	01-26-2004-NA-PET-CT Ganzkoerper primaer mit KM-31607	44.0	41.31819915771485	40-49	40-49
910	5	PETCT_f7a9267a69	02-01-2003-NA-PET-CT Ganzkoerper nativ-68818	84.0	72.24890899658203	80-89	70-79
911	6	PETCT_f15b868db6	02-03-2006-NA-PET-CT Ganzkoerper primaer mit KM-17521	65.0	55.04770278930664	60-69	50-59
912	7	PETCT_e4712dc58c	02-12-1999-NA-PET-CT Ganzkoerper primaer mit KM-56899	23.0	26.95585823059082	20-29	20-29
913	8	PETCT_e4e5baf901	02-14-2005-NA-PET-CT Ganzkoerper primaer mit KM-75290	67.0	72.2625503540039	60-69	70-79
914	9	PETCT_f144b214af	02-23-2001-NA-PET-CT Ganzkoerper primaer mit KM-64199	21.0	31.473920822143555	20-29	30-39
915	10	PETCT_efd619ecbf	02-23-2003-NA-PET-CT Ganzkoerper primaer mit KM-27081	58.0	54.04378890991211	50-59	50-59
916	11	PETCT_fde79b6aa9	02-23-2003-NA-PET-CT Ganzkoerper primaer mit KM-88403	75.0	83.67588806152344	70-79	80-89
917	12	PETCT_e90a287d09	02-24-2003-NA-PET-CT Ganzkoerper nativ-91559	58.0	55.40177154541016	50-59	50-59
918	13	PETCT_f8aac0e202	02-26-2006-NA-PET-CT Ganzkoerper primaer mit KM-41484	76.0	67.881591796875	70-79	60-69
919	14	PETCT_ea42c88cc7	02-26-2006-NA-PET-CT Ganzkoerper primaer mit KM-88113	34.0	38.44912338256836	30-39	30-39
920	15	PETCT_e6a91fef70	03-02-2006-NA-PET-CT Ganzkoerper primaer mit KM-65080	75.0	70.1802978515625	70-79	70-79
921	16	PETCT_ee97822c60	03-03-2003-NA-PET-CT Ganzkoerper primaer mit KM-78725	68.0	71.50635528564453	60-69	70-79
922	17	PETCT_f650c87621	03-11-2005-NA-PET-CT Ganzkoerper primaer mit KM-89620	53.0	42.79922866821289	50-59	40-49
923	18	PETCT_e52eca67d7	03-13-2006-NA-PET-CT Ganzkoerper nativ-86848	72.0	63.809688568115234	70-79	60-69
924	19	PETCT_f8314eb3f7	03-14-2003-NA-PET-CT Ganzkoerper nativ-46438	69.0	74.09973907470703	60-69	70-79
925	20	PETCT_f603eeceba	03-17-2003-NA-PET-CT Ganzkoerper primaer mit KM-29929	67.0	60.80981063842773	60-69	60-69
926	21	PETCT_f1501b1f45	03-20-2005-NA-PET-CT Ganzkoerper primaer mit KM-34354	46.0	62.234004974365234	40-49	60-69
927	22	PETCT_f9c4d4f9ab	03-22-2007-NA-PET-CT Ganzkoerper nativ-27135	65.0	70.54951477050781	60-69	70-79
928	23	PETCT_f01e83894d	03-24-2005-NA-PET-CT Ganzkoerper primaer mit KM-61290	30.0	39.21578598022461	30-39	30-39
929	24	PETCT_ec581d49ef	03-25-2002-NA-PET-CT Ganzkoerper primaer mit KM-41627	56.0	50.17843627929688	50-59	50-59
930	25	PETCT_f65602d938	03-25-2007-NA-PET-CT Ganzkoerper primaer mit KM-91477	50.0	52.298858642578125	50-59	50-59
931	26	PETCT_f0a1a38a3b	03-27-2005-NA-PET-CT Ganzkoerper primaer mit KM-38725	40.0	42.076507568359375	40-49	40-49
932	27	PETCT_ff1451316e	03-31-2003-NA-PET-CT Ganzkoerper primaer mit KM-22165	73.0	73.74156951904297	70-79	70-79
933	28	PETCT_f5c9b0de6c	04-02-2004-NA-PET-CT Ganzkoerper primaer mit KM-04984	59.0	57.24831771850586	50-59	50-59
934	29	PETCT_e5c7be07a8	04-08-2005-NA-PET-CT Ganzkoerper primaer mit KM-61301	65.0	54.70172500610352	60-69	50-59
935	30	PETCT_ebaa30ba2e	04-17-2003-NA-PET-CT Ganzkoerper primaer mit KM-69806	57.0	60.078651428222656	50-59	60-69
936	31	PETCT_eafa147e24	04-18-2005-NA-PET-CT Ganzkoerper primaer mit KM-44792	92.0	70.7906265258789	90-99	70-79
937	32	PETCT_f1594a7d8a	04-25-2003-NA-PET-CT Ganzkoerper primaer mit KM-44309	40.0	40.34109115600586	40-49	40-49
938	33	PETCT_fe705ea1cc	04-27-2003-NA-Unspecified CT ABDOMEN-47025	66.0	63.05768966674805	60-69	60-69
939	34	PETCT_f2f28337ba	05-03-2001-NA-PET-CT Ganzkoerper primaer mit KM-27577	54.0	78.55249786376953	50-59	70-79
940	35	PETCT_f60ea3abc5	05-03-2003-NA-PET-CT Ganzkoerper primaer mit KM-12218	77.0	62.47790145874024	70-79	60-69
941	36	PETCT_f21755a99b	05-05-2005-NA-PET-CT Ganzkoerper primaer mit KM-44651	28.0	31.93685531616211	20-29	30-39
942	37	PETCT_fde79b6aa9	05-09-2005-NA-PET-CT Ganzkoerper primaer mit KM-13154	75.0	74.76512908935547	70-79	70-79
943	38	PETCT_f5cff2e59d	05-10-2007-NA-PET-CT Ganzkoerper primaer mit KM-18997	58.0	70.47354125976562	50-59	70-79
944	39	PETCT_ed9fa4eff1	05-11-2001-NA-PET-CT Ganzkoerper primaer mit KM-00631	62.0	61.21358108520508	60-69	60-69
945	40	PETCT_f068e22258	05-14-2007-NA-PET-CT Ganzkoerper primaer mit KM-71238	68.0	53.74700546264648	60-69	50-59
946	41	PETCT_e79291780d	05-14-2007-NA-PET-CT Ganzkoerper primaer mit KM-72066	84.0	76.44487762451172	80-89	70-79
947	42	PETCT_f0e1b89b41	05-17-2007-NA-PET-CT Ganzkoerper primaer mit KM-23556	62.0	61.241817474365234	60-69	60-69
948	43	PETCT_ef9d41b836	05-21-2001-NA-PET-CT Ganzkoerper primaer mit KM-39055	58.0	47.18601608276367	50-59	40-49
949	44	PETCT_e68c4577d8	05-25-2007-NA-PET-CT Ganzkoerper nativ-04338	32.0	45.15619659423828	30-39	40-49
950	45	PETCT_f7067b7bbb	05-26-2001-NA-PET-CT Ganzkoerper primaer mit KM-25597	66.0	71.8085708618164	60-69	70-79
951	46	PETCT_e44480b9b8	05-26-2002-NA-PET-CT Ganzkoerper primaer mit KM-00331	26.0	29.719776153564453	20-29	20-29
952	47	PETCT_fc0389a486	05-30-2005-NA-PET-CT Ganzkoerper primaer mit KM-25868	60.0	51.41684341430664	60-69	50-59
953	48	PETCT_eeeda112bb	06-07-2003-NA-PET-CT Ganzkoerper primaer mit KM-99935	75.0	60.670780181884766	70-79	60-69
954	49	PETCT_e664932bbc	06-09-2007-NA-PET-CT Ganzkoerper primaer mit KM-68140	63.0	75.33594512939453	60-69	70-79
955	50	PETCT_eda00de6b0	06-24-2006-NA-PET-CT Ganzkoerper primaer mit KM-48362	56.0	63.56495666503906	50-59	60-69
956	51	PETCT_f9e0c504af	06-29-2003-NA-PET-CT Ganzkoerper primaer mit KM-14170	52.0	57.62359619140625	50-59	50-59
957	52	PETCT_e9feb1135e	07-01-2005-NA-PET-CT Ganzkoerper primaer mit KM-42484	37.0	38.52085113525391	30-39	30-39
958	53	PETCT_e8624bab41	07-07-2007-NA-PET-CT Ganzkoerper primaer mit KM-38521	54.0	62.04230117797852	50-59	60-69
959	54	PETCT_e4e99dbb47	07-17-2005-NA-PET-CT Ganzkoerper primaer mit KM-52196	53.0	40.20696640014648	50-59	40-49
960	55	PETCT_eca59074b9	07-20-2002-NA-PET-CT Ganzkoerper primaer mit KM-73521	49.0	65.44767761230469	40-49	60-69
961	56	PETCT_e5e1918765	07-24-2003-NA-PET-CT Ganzkoerper primaer mit KM-69923	74.0	58.45630645751953	70-79	50-59
962	57	PETCT_f47e31ceb5	07-26-2003-NA-PET-CT Ganzkoerper primaer mit KM-36586	44.0	45.35002517700195	40-49	40-49
963	58	PETCT_f637b5930b	07-27-2003-NA-PET-CT Ganzkoerper nativ u. mit KM-06338	63.0	64.6655502319336	60-69	60-69
964	59	PETCT_f8aac0e202	07-30-2006-NA-PET-CT Ganzkoerper primaer mit KM-85987	76.0	56.39741134643555	70-79	50-59
965	60	PETCT_ea6c621616	08-08-2005-NA-PET-CT Ganzkoerper primaer mit KM-54129	30.0	51.91874694824219	30-39	50-59
966	61	PETCT_fde79b6aa9	08-16-2003-NA-PET-CT Ganzkoerper primaer mit KM-88178	75.0	77.52509307861328	70-79	70-79
967	62	PETCT_e90a287d09	08-22-2002-NA-PET-CT Ganzkoerper nativ-44603	58.0	55.87392044067383	50-59	50-59
968	63	PETCT_ea9302fb0f	08-23-2003-NA-PET-CT Ganzkoerper primaer mit KM-17015	44.0	52.72568893432617	40-49	50-59
969	64	PETCT_e5d50c5569	08-24-2006-NA-PET-CT Ganzkoerper primaer mit KM-02506	41.0	41.84167098999024	40-49	40-49
970	65	PETCT_f4668d2bdc	09-04-2000-NA-PET-CT Ganzkoerper primaer mit KM-84583	82.0	74.64913940429688	80-89	70-79
971	66	PETCT_e9feb1135e	09-09-2005-NA-PET-CT Ganzkoerper primaer mit KM-13606	37.0	42.78553009033203	30-39	40-49
972	67	PETCT_f75d25523c	09-13-2002-NA-PET-CT Ganzkoerper primaer mit KM-56532	74.0	62.859622955322266	70-79	60-69
973	68	PETCT_f24f3ce1da	09-14-2001-NA-PET-CT Ganzkoerper primaer mit KM-27130	53.0	66.12456512451172	50-59	60-69
974	69	PETCT_f8314eb3f7	09-20-2003-NA-PET-CT Ganzkoerper nativ-98309	69.0	71.7502212524414	60-69	70-79
975	70	PETCT_ff39795341	09-22-2005-NA-PET-CT Ganzkoerper primaer mit KM-98939	73.0	71.90434265136719	70-79	70-79
976	71	PETCT_ed9dca00d2	09-25-2004-NA-PET-CT Ganzkoerper primaer mit KM-44626	18.0	30.907394409179688	10-19	30-39
977	72	PETCT_ebb0045704	09-27-2002-NA-Unspecified CT-08213	60.0	63.00459289550781	60-69	60-69
978	73	PETCT_e77124b7f4	09-29-2005-NA-PET-CT Ganzkoerper primaer mit KM-55351	20.0	32.17317199707031	20-29	30-39
979	74	PETCT_f4a5ebd915	10-03-2003-NA-PET-CT Ganzkoerper primaer mit KM-06836	44.0	44.4232063293457	40-49	40-49
980	75	PETCT_fbd907a179	10-04-2003-NA-PET-CT Ganzkoerper primaer mit KM-52084	49.0	51.15418243408203	40-49	50-59
981	76	PETCT_fa45f610c4	10-07-2004-NA-PET-CT Ganzkoerper primaer mit KM-25192	45.0	39.964820861816406	40-49	30-39
982	77	PETCT_f6295a93a6	10-09-2006-NA-PET-CT Ganzkoerper primaer mit KM-47400	81.0	68.79024505615234	80-89	60-69
983	78	PETCT_e9e1a391b5	10-11-2001-NA-PET-CT Ganzkoerper primaer mit KM-59356	74.0	55.037506103515625	70-79	50-59
984	79	PETCT_ea051a3e6c	10-22-2004-NA-PET-CT Ganzkoerper primaer mit KM-19249	26.0	28.1446475982666	20-29	20-29
985	80	PETCT_e5b1d6b4bd	10-23-2004-NA-PET-CT Ganzkoerper primaer mit KM-90543	80.0	71.98446655273438	80-89	70-79
986	81	PETCT_f11f3d3692	10-24-2003-NA-PET-CT Ganzkoerper primaer mit KM-24052	67.0	61.5250129699707	60-69	60-69
987	82	PETCT_ec6b934720	10-25-2002-NA-PET-CT Ganzkoerper primaer mit KM-66107	69.0	69.17758178710938	60-69	60-69
988	83	PETCT_ea0fd89f0f	10-25-2003-NA-PET-CT Ganzkoerper primaer mit KM-32502	52.0	41.54307174682617	50-59	40-49
989	84	PETCT_f5c2c09846	10-28-2002-NA-PET-CT Ganzkoerper primaer mit KM-57257	63.0	52.483978271484375	60-69	50-59
990	85	PETCT_e77c5fca12	10-28-2002-NA-PET-CT Ganzkoerper primaer mit KM-85839	67.0	65.81200408935547	60-69	60-69
991	86	PETCT_f7a9267a69	11-01-2002-NA-PET-CT Ganzkoerper nativ-75431	84.0	70.70537567138672	80-89	70-79
992	87	PETCT_e4749cda88	11-03-2005-NA-PET-CT Ganzkoerper primaer mit KM-34566	26.0	34.81842041015625	20-29	30-39
993	88	PETCT_e6f6c84ec5	11-05-2005-NA-PET-CT Ganzkoerper primaer mit KM-82117	67.0	58.38849258422852	60-69	50-59
994	89	PETCT_f082a3d319	11-08-2004-NA-PET-CT Ganzkoerper primaer mit KM-31336	44.0	49.00059127807617	40-49	40-49
995	90	PETCT_e344879c2e	11-17-2006-NA-PET-CT Ganzkoerper primaer mit KM-33234	48.0	54.37274169921875	40-49	50-59
996	91	PETCT_eee2ede9ad	11-24-2006-NA-PET-CT Ganzkoerper primaer mit KM-07089	67.0	62.74393844604492	60-69	60-69
997	92	PETCT_f4813007a0	11-25-2000-NA-PET-CT Ganzkoerper primaer mit KM-79113	55.0	51.92974853515625	50-59	50-59
998	93	PETCT_fb014a1ea0	12-01-2005-NA-PET-CT Ganzkoerper primaer mit KM-85859	57.0	50.28229522705078	50-59	50-59
999	94	PETCT_f8de0cde56	12-05-2005-NA-PET-CT Ganzkoerper primaer mit KM-01576	58.0	41.81550979614258	50-59	40-49
1000	95	PETCT_ed7abf4433	12-06-2002-NA-PET-CT Ganzkoerper primaer mit KM-58502	64.0	57.44721603393555	60-69	50-59
1001	96	PETCT_f650c87621	12-08-2005-NA-PET-CT Ganzkoerper primaer mit KM-18719	53.0	43.05804443359375	50-59	40-49
1002	97	PETCT_e37d5b9bc2	12-10-2004-NA-PET-CT Ganzkoerper primaer mit KM-00773	63.0	60.551944732666016	60-69	60-69
1003	98	PETCT_e9be8ec30f	12-12-2002-NA-PET-CT Ganzkoerper primaer mit KM-29714	67.0	74.39854431152344	60-69	70-79
1004	99	PETCT_e61c9da258	12-13-2002-NA-PET-CT Ganzkoerper primaer mit KM-78457	31.0	32.412288665771484	30-39	30-39
1005	100	PETCT_fcdbe15200	12-14-2003-NA-PET-CT Ganzkoerper primaer mit KM-11682	57.0	53.87554550170898	50-59	50-59
1006	101	PETCT_f1ca0f7c4c	12-22-2001-NA-PET-CT Ganzkoerper primaer mit KM-21488	48.0	53.377288818359375	40-49	50-59
1007	102	PETCT_fde66dd53a	12-22-2005-NA-PET-CT Ganzkoerper primaer mit KM-79975	78.0	58.24176406860352	70-79	50-59
1008	103	PETCT_e6b8b963b2	12-22-2006-NA-PET-CT Ganzkoerper primaer mit KM-63791	70.0	76.25814056396484	70-79	70-79
1009	104	PETCT_fe705ea1cc	12-29-2002-NA-Unspecified CT ABDOMEN-93772	66.0	61.79293441772461	60-69	60-69
