# Supplementary material for: Interpretable predictions from whole-body FDG-PET/CT using parameters associated with clinical outcome
Source: Commun Med (Lond). 2026 Apr 20;6:232. doi: 10.1038/s43856-026-01567-w (PMC13096647; doi:10.1038/s43856-026-01567-w)
Supplement: Supplementary file 6 — Supplementary Data 3 [file 43856_2026_1567_MOESM6_ESM.csv]

	pat_ID	scan_date	GT	prediction (MTV (ml))
0	PETCT_099b3fd402	01-03-2003-NA-PET-CT Ganzkoerper nativ-84728	11.55770778656006	31.35079574584961
1	PETCT_0e2034240b	01-31-2003-NA-PET-CT Ganzkoerper primaer mit KM-08517	147.0528564453125	86.629150390625
2	PETCT_0f4ee9e078	02-10-2005-NA-PET-CT Ganzkoerper primaer mit KM-08757	3.782070159912109	22.35075187683105
3	PETCT_119165872d	02-12-2005-NA-PET-CT Ganzkoerper primaer mit KM-05102	24.18534469604492	22.6257266998291
4	PETCT_13b40a817b	02-18-2001-NA-PET-CT Ganzkoerper primaer mit KM-46202	2002.4444580078125	1192.256103515625
5	PETCT_04606080a0	02-20-2003-NA-PET-CT Ganzkoerper primaer mit KM-22538	118.41363525390624	201.8482666015625
6	PETCT_15cfa01130	02-24-2001-NA-PET-CT Ganzkoerper primaer mit KM-49873	680.685546875	465.6121215820313
7	PETCT_1285b86bea	02-24-2006-NA-PET-CT Ganzkoerper primaer mit KM-49419	2030.5113525390625	2067.92041015625
8	PETCT_11e258cc1f	03-06-2003-NA-PET-CT Ganzkoerper primaer mit KM-87979	291.94097900390625	449.9501037597656
9	PETCT_01682f60c3	03-11-2002-NA-PET-CT Ganzkoerper primaer mit KM-03431	146.71694946289062	39.40410614013672
10	PETCT_06a46414eb	03-12-2006-NA-PET-CT Ganzkoerper primaer mit KM-38502	5.760192394256592	145.9984130859375
11	PETCT_0011f3deaf	03-23-2003-NA-PET-CT Ganzkoerper primaer mit KM-10445	16.160884857177734	21.09776496887207
12	PETCT_0168f65af8	04-04-2003-NA-PET-CT Ganzkoerper primaer mit KM-82224	52.55086898803711	83.75996398925781
13	PETCT_1019ae8551	04-06-2007-NA-PET-CT Ganzkoerper primaer mit KM-62131	2.761906623840332	39.96755599975586
14	PETCT_07574bfa00	04-20-2003-NA-PET-CT Ganzkoerper primaer mit KM-91235	629.8764038085938	402.351806640625
15	PETCT_06e7c24059	04-22-2005-NA-PET-CT Ganzkoerper primaer mit KM-97021	172.80577087402344	20.16437530517578
16	PETCT_0fa313309d	04-23-2005-NA-Unspecified CT-29055	5.511372089385986	20.965763092041016
17	PETCT_0b57b247b6	05-02-2002-NA-PET-CT Ganzkoerper primaer mit KM-42966	219.4720458984375	352.7860717773437
18	PETCT_11afab3485	05-25-2003-NA-PET-CT Ganzkoerper primaer mit KM-50146	2.575291156768799	20.96347999572754
19	PETCT_14f931f634	06-09-2005-NA-PET-CT Ganzkoerper primaer mit KM-87681	44.30247497558594	64.71839904785156
20	PETCT_1291700093	07-13-2003-NA-PET-CT Ganzkoerper primaer mit KM-76048	70.39129638671875	64.0132827758789
21	PETCT_16cdbc8689	07-15-2005-NA-PET-CT Ganzkoerper primaer mit KM-33251	1162.3023681640625	974.5555419921876
22	PETCT_15f4b7254f	07-18-2003-NA-PET-CT Ganzkoerper primaer mit KM-44296	165.19186401367188	187.813720703125
23	PETCT_0beb67c923	07-25-1999-NA-PET-CT Ganzkoerper primaer mit KM-37911	713.927978515625	582.7423095703125
24	PETCT_05808cf24e	07-29-1999-NA-PET-CT Ganzkoerper nativ-42289	236.964111328125	41.42496109008789
25	PETCT_0b98dbe00d	08-11-2002-NA-PET-CT Ganzkoerper primaer mit KM-83616	391.13323974609375	342.2733459472656
26	PETCT_01140d52d8	08-13-2005-NA-PET-CT Ganzkoerper primaer mit KM-56839	191.38021850585932	92.31627655029295
27	PETCT_147a9fcff3	08-16-2001-NA-PET-CT Ganzkoerper primaer mit KM-80653	291.34381103515625	431.2375793457031
28	PETCT_15a205ffcc	08-19-2005-NA-PET-CT Ganzkoerper primaer mit KM-93089	1603.8963623046875	810.1141967773438
29	PETCT_17d334cb6c	08-28-2000-NA-Unspecified CT ABDOMEN-62383	298.9577331542969	306.4723815917969
30	PETCT_0223010e46	09-04-2003-NA-PET-CT Ganzkoerper primaer mit KM-25360	0.0995281636714935	5.42109489440918
31	PETCT_0f44cec2e6	09-07-2003-NA-PET-CT Ganzkoerper primaer mit KM-99224	5.648223400115967	38.97386169433594
32	PETCT_13d0984c93	09-08-2003-NA-PET-CT Ganzkoerper primaer mit KM-48750	145.54750061035156	263.4100036621094
33	PETCT_08212d7f6c	09-11-2003-NA-PET-CT Ganzkoerper primaer mit KM-65721	139.5260467529297	84.29719543457031
34	PETCT_0117d7f11f	09-13-2001-NA-PET-CT Ganzkoerper primaer mit KM-68547	179.81007385253906	120.60369873046876
35	PETCT_14c4d2c208	09-22-2002-NA-PET-CT Ganzkoerper primaer mit KM-60478	25.4045639038086	27.61194229125977
36	PETCT_108c1763d4	09-30-2004-NA-PET-CT Ganzkoerper primaer mit KM-86848	90.79457092285156	19.668746948242188
37	PETCT_09ee00bdc6	09-30-2005-NA-PET-CT Ganzkoerper primaer mit KM-22800	77.00991821289062	16.310516357421875
38	PETCT_1253499c80	10-07-2005-NA-PET-CT Ganzkoerper primaer mit KM-50242	43.13301849365234	94.2846450805664
39	PETCT_15f4b7254f	10-11-2003-NA-PET-CT Ganzkoerper primaer mit KM-99526	0.6096100211143494	71.52237701416016
40	PETCT_02ba7e20f5	10-12-2001-NA-PET-CT Ganzkoerper primaer mit KM-27172	6.158305168151856	19.70879173278809
41	PETCT_0cda25453b	10-12-2003-NA-PET-CT Ganzkoerper primaer mit KM-47333	226.0533447265625	690.299072265625
42	PETCT_0ea07b421b	10-27-2001-NA-PET-CT Ganzkoerper primaer mit KM-81811	580.8961181640625	901.308837890625
43	PETCT_12025abab5	11-01-2004-NA-PET-CT Ganzkoerper primaer mit KM-18831	7.302878856658935	17.831682205200195
44	PETCT_04a4e1c874	11-18-2001-NA-PET-CT Ganzkoerper primaer mit KM-96019	124.01209259033205	121.36756896972656
45	PETCT_13f476b02b	11-19-2001-NA-PET-CT Ganzkoerper primaer mit KM-03903	89.69976043701172	44.3017463684082
46	PETCT_08cdb15e0b	11-21-2003-NA-PET-CT Ganzkoerper primaer mit KM-47234	61.1724967956543	24.859100341796875
47	PETCT_04ab5c61c9	11-22-2002-NA-PET-CT Ganzkoerper primaer mit KM-42241	46.50453567504883	24.05674171447754
48	PETCT_154e94256c	11-25-2000-NA-PET-CT Ganzkoerper primaer mit KM-83128	140.69549560546875	106.21735382080078
49	PETCT_1472967bef	12-21-2002-NA-PET-CT Ganzkoerper primaer mit KM-48645	440.0637817382813	498.943115234375
50	PETCT_22d07bdc49	01-05-2003-NA-PET-CT Ganzkoerper primaer mit KM-77260	14.332056045532228	38.61948776245117
51	PETCT_30c4b7062b	01-18-2001-NA-PET-CT Ganzkoerper primaer mit KM-73893	908.1820678710938	694.993408203125
52	PETCT_20a607649d	01-27-2007-NA-PET-CT Ganzkoerper primaer mit KM-84908	170.42953491210938	43.25479888916016
53	PETCT_2ce074c2ea	02-04-2006-NA-PET-CT Ganzkoerper primaer mit KM-43376	1.3560712337493896	5.119189739227295
54	PETCT_1a1712f7d0	02-14-2005-NA-PET-CT Ganzkoerper primaer mit KM-78148	13.8344144821167	6.963315486907959
55	PETCT_1a1712f7d0	02-16-2007-NA-PET-CT Ganzkoerper primaer mit KM-50630	10.313606262207031	15.62905216217041
56	PETCT_31ddf5013a	02-22-2001-NA-PET-CT Ganzkoerper primaer mit KM-04471	89.40117645263672	47.119625091552734
57	PETCT_3049d4f1a4	02-24-2002-NA-PET-CT Ganzkoerper primaer mit KM-94895	72.90438079833984	6.659186840057373
58	PETCT_249c02c01c	03-06-2003-NA-PET-CT Ganzkoerper primaer mit KM-65884	595.3650512695312	412.9067077636719
59	PETCT_1b199d094d	03-16-2002-NA-PET-CT Ganzkoerper primaer mit KM-32644	3.8442752361297607	6.78527307510376
60	PETCT_30001118d0	04-03-1999-NA-PET-CT Ganzkoerper primaer mit KM-62786	2481.19970703125	2295.43359375
61	PETCT_2140db0ca5	04-13-2007-NA-PET-CT Ganzkoerper primaer mit KM-11314	1008.2700805664062	406.1590270996094
62	PETCT_19b68a666b	04-14-2005-NA-PET-CT Ganzkoerper primaer mit KM-01313	819.0297241210938	414.8327331542969
63	PETCT_185da4c8b6	04-18-2003-NA-PET-CT Ganzkoerper primaer mit KM-06919	46.5418586730957	8.067953109741211
64	PETCT_2d70838805	04-30-2007-NA-PET-CT Ganzkoerper primaer mit KM-77347	2.8116705417633057	21.485679626464844
65	PETCT_275fb00a66	05-04-2001-NA-Unspecified CT ABDOMEN-27095	91.4041748046875	15.790571212768556
66	PETCT_21e4ffcb52	05-06-2002-NA-PET-CT Ganzkoerper primaer mit KM-72081	218.16574096679688	255.2681121826172
67	PETCT_2e44706eaf	05-06-2005-NA-PET-CT Ganzkoerper primaer mit KM-03974	182.79591369628903	151.62380981445312
68	PETCT_1f65acff65	05-06-2007-NA-PET-CT Ganzkoerper nativ u. mit KM-95034	0.4851998090744018	2.3702008724212646
69	PETCT_249dd35d0c	05-20-2005-NA-PET-CT Ganzkoerper primaer mit KM-75049	82.62081909179688	13.894574165344238
70	PETCT_2202a936e0	05-31-2002-NA-PET-CT Ganzkoerper primaer mit KM-73351	86.97517395019531	77.66546630859375
71	PETCT_2f9aec0275	05-31-2003-NA-PET-CT Ganzkoerper primaer mit KM-55211	838.6367797851562	817.9439086914062
72	PETCT_1a90052cb2	06-22-2001-NA-PET-CT Ganzkoerper primaer mit KM-47169	9.455175399780272	10.73737907409668
73	PETCT_2e97a9e5c2	06-23-2003-NA-PET-CT Ganzkoerper primaer mit KM-00442	21.050207138061523	4.881957530975342
74	PETCT_1fe6e48293	06-26-2003-NA-PET-CT Ganzkoerper primaer mit KM-45853	284.9864501953125	333.1927795410156
75	PETCT_29ab45ef17	06-27-2002-NA-PET-CT Ganzkoerper primaer mit KM-40288	97.13948822021484	11.147089004516602
76	PETCT_2dc17aaeaf	07-01-2005-NA-PET-CT Ganzkoerper primaer mit KM-40778	62.77738952636719	48.159915924072266
77	PETCT_25707f94a2	07-03-2003-NA-PET-CT Ganzkoerper primaer mit KM-46163	257.1434631347656	205.045166015625
78	PETCT_1a1712f7d0	07-05-2001-NA-PET-CT Ganzkoerper primaer mit KM-51804	67.4427719116211	365.9957580566406
79	PETCT_27ad42f8a9	07-14-2002-NA-PET-CT Ganzkoerper primaer mit KM-67664	148.59555053710938	3.199226140975952
80	PETCT_1956667fce	07-28-2005-NA-PET-CT Ganzkoerper primaer mit KM-69901	843.9988403320312	1073.639404296875
81	PETCT_19838cb8e5	07-29-2002-NA-PET-CT Ganzkoerper primaer mit KM-25383	207.4042510986328	24.90453338623047
82	PETCT_2a6f4f0753	07-31-2003-NA-PET-CT Ganzkoerper primaer mit KM-21938	0.5722869634628296	7.097946166992188
83	PETCT_23ed525e82	08-01-2003-NA-PET-CT Ganzkoerper primaer mit KM-24219	1.0699278116226196	9.794532775878906
84	PETCT_1fc35d02da	08-09-2003-NA-PET-CT Ganzkoerper primaer mit KM-36800	46.41744613647461	8.54561710357666
85	PETCT_18e8b02af3	08-14-2005-NA-PET-CT Ganzkoerper nativ-69934	5.635782241821289	4.867151737213135
86	PETCT_1fcfa34d10	09-19-2003-NA-PET-CT Ganzkoerper primaer mit KM-71511	154.25621032714844	7.676825046539307
87	PETCT_21853fc15b	10-12-2002-NA-PET-CT Ganzkoerper primaer mit KM-55807	34.64824295043945	95.5422821044922
88	PETCT_1f6b6b0548	10-16-2003-NA-PET-CT Ganzkoerper primaer mit KM-05707	1.2192200422286987	9.77880573272705
89	PETCT_2b29531d8c	10-16-2005-NA-PET-CT Ganzkoerper primaer mit KM-56534	57.57704162597656	58.608158111572266
90	PETCT_1b1bdfc35b	10-29-2000-NA-PET-CT Ganzkoerper primaer mit KM-59300	159.5685272216797	89.75364685058594
91	PETCT_245182006a	11-04-2000-NA-PET-CT Ganzkoerper primaer mit KM-02942	1.915917158126831	104.10963439941406
92	PETCT_2dac5ef654	11-04-2000-NA-PET-CT Ganzkoerper nativ u. mit KM-72375	29.161752700805664	19.59922218322754
93	PETCT_2f7200f771	11-05-2005-NA-PET-CT Ganzkoerper primaer mit KM-68738	677.1647338867188	950.2723388671876
94	PETCT_223f70f0b0	11-29-2003-NA-PET-CT Ganzkoerper primaer mit KM-10527	13.087953567504885	7.179884433746338
95	PETCT_1bb48bfb40	12-02-2000-NA-PET-CT Ganzkoerper primaer mit KM-90244	417.98095703125	390.9712829589844
96	PETCT_20995a0fe1	12-02-2005-NA-PET-CT Ganzkoerper nativ-92555	8.086663246154785	4.934647083282471
97	PETCT_2b60c8135a	12-09-2005-NA-PET-CT Ganzkoerper primaer mit KM-49696	1137.880615234375	1379.663330078125
98	PETCT_27d69a8466	12-16-2001-NA-PET-CT Ganzkoerper primaer mit KM-68630	280.13446044921875	42.51128768920898
99	PETCT_2a78eed085	12-22-2001-NA-PET-CT Ganzkoerper primaer mit KM-17302	42.78466796875	15.425619125366213
100	PETCT_42e9f16c09	01-05-2003-NA-PET-CT Ganzkoerper primaer mit KM-35445	99.35398864746094	13.507740020751951
101	PETCT_47cd731006	01-25-2002-NA-PET-CT Ganzkoerper primaer mit KM-31216	169.62088012695312	143.36087036132812
102	PETCT_32aa845af1	01-26-2007-NA-PET-CT Ganzkoerper primaer mit KM-03437	2.84899377822876	123.61219787597656
103	PETCT_3d6f425a76	01-28-2002-NA-PET-CT Ganzkoerper primaer mit KM-67631	175.67965698242188	142.1908416748047
104	PETCT_3b1c9155f5	01-31-2003-NA-PET-CT Ganzkoerper primaer mit KM-94971	476.9887390136719	97.57616424560548
105	PETCT_4011ffe8ae	02-07-2005-NA-PET-CT Ganzkoerper primaer mit KM-03025	7.514376640319824	7.305163860321045
106	PETCT_36d8219e3f	02-09-2006-NA-PET-CT Ganzkoerper primaer mit KM-44599	189.05374145507807	115.049072265625
107	PETCT_44b08f570e	02-10-2001-NA-PET-CT Ganzkoerper primaer mit KM-98707	1011.2434692382812	857.826171875
108	PETCT_4250de48c8	02-12-2001-NA-PET-CT Ganzkoerper primaer mit KM-84118	166.6101531982422	217.9725799560547
109	PETCT_335a00191d	02-16-2001-NA-PET-CT Ganzkoerper primaer mit KM-25682	458.7501831054688	296.1062927246094
110	PETCT_39159c05c2	02-23-2001-NA-PET-CT Ganzkoerper primaer mit KM-64318	571.9385986328125	314.6275329589844
111	PETCT_4848bebb10	02-23-2003-NA-PET-CT Ganzkoerper primaer mit KM-17214	271.3511047363281	216.7537384033203
112	PETCT_41fadf6520	02-27-2003-NA-PET-CT Ganzkoerper primaer mit KM-27536	0.3856716454029083	2.748817205429077
113	PETCT_43647ff727	03-02-2006-NA-PET-CT Ganzkoerper primaer mit KM-05703	15.94938850402832	9.285256385803224
114	PETCT_321bba14bc	03-07-2002-NA-PET-CT Ganzkoerper primaer mit KM-18724	147.3514404296875	15.829197883605955
115	PETCT_48cb8662f7	03-07-2003-NA-PET-CT Ganzkoerper primaer mit KM-71496	50.13731384277344	133.96949768066406
116	PETCT_3708f576ec	03-08-2002-NA-PET-CT Ganzkoerper primaer mit KM-02034	81.15277862548828	25.582155227661133
117	PETCT_442a09f90e	03-16-2002-NA-PET-CT Ganzkoerper primaer mit KM-24290	151.4943084716797	187.9750518798828
118	PETCT_41472f5ce9	03-16-2003-NA-PET-CT Ganzkoerper primaer mit KM-95962	236.41671752929688	249.375244140625
119	PETCT_46ee4ddd68	03-19-2007-NA-PET-CT Ganzkoerper primaer mit KM-86763	10.910775184631348	61.1986198425293
120	PETCT_4776e75543	04-01-2007-NA-PET-CT Ganzkoerper primaer mit KM-74749	322.5085754394531	34.839717864990234
121	PETCT_35c9c85a96	04-08-2005-NA-PET-CT Ganzkoerper primaer mit KM-92929	50.58518981933594	32.95415496826172
122	PETCT_3ba0277c0c	04-26-2007-NA-PET-CT Ganzkoerper primaer mit KM-46623	0.3981126546859741	4.705925941467285
123	PETCT_4076ea9a15	04-29-2005-NA-PET-CT Ganzkoerper primaer mit KM-17567	3.9686856269836426	7.582388877868652
124	PETCT_424e9b79c5	05-11-2003-NA-PET-CT Ganzkoerper primaer mit KM-12121	63.94684600830078	88.05714416503906
125	PETCT_36870de2f2	05-14-2006-NA-PET-CT Ganzkoerper primaer mit KM-20980	1.032604694366455	2.828088521957397
126	PETCT_465176d213	05-16-2002-NA-PET-CT Ganzkoerper primaer mit KM-77090	58.64697265625	4.471076965332031
127	PETCT_43323b7d42	05-27-2001-NA-PET-CT Ganzkoerper primaer mit KM-89158	448.0011596679688	405.4403991699219
128	PETCT_3f5a9f616f	06-03-2007-NA-PET-CT Ganzkoerper primaer mit KM-90087	104.5418930053711	276.3583984375
129	PETCT_3c3ee87fc6	06-13-2003-NA-PET-CT Ganzkoerper nativ-08758	3.34663462638855	6.323590278625488
130	PETCT_32aa845af1	06-15-2007-NA-PET-CT Ganzkoerper primaer mit KM-95846	88.67959594726562	199.6302947998047
131	PETCT_37472e737f	06-20-2003-NA-PET-CT Ganzkoerper primaer mit KM-10464	35.7679328918457	25.31942367553711
132	PETCT_40a125468a	07-03-2004-NA-PET-CT Ganzkoerper primaer mit KM-99283	16.17332649230957	9.314430236816406
133	PETCT_456e6f9dc2	07-28-2005-NA-PET-CT Ganzkoerper primaer mit KM-82544	1.9905632734298704	68.26844024658203
134	PETCT_36bb0257fc	08-03-2003-NA-PET-CT Ganzkoerper primaer mit KM-17917	161.53421020507812	10.051643371582031
135	PETCT_380f71df1e	08-19-2001-NA-PET-CT Ganzkoerper primaer mit KM-68308	416.4631652832031	328.8702392578125
136	PETCT_37952b7ffb	08-24-2002-NA-PET-CT Ganzkoerper primaer mit KM-55543	281.86376953125	395.8015747070313
137	PETCT_456d14846b	09-01-2003-NA-PET-CT Ganzkoerper primaer mit KM-55189	27.979854583740234	24.55563163757324
138	PETCT_3c3050f75e	09-05-2002-NA-PET-CT Ganzkoerper primaer mit KM-31873	2.5504093170166016	2.772427558898926
139	PETCT_4404466919	09-10-2005-NA-PET-CT Ganzkoerper primaer mit KM-28076	1.5302455425262451	3.9076569080352783
140	PETCT_35c9c85a96	09-23-2005-NA-PET-CT Ganzkoerper primaer mit KM-90618	237.3871154785156	161.7096710205078
141	PETCT_3eac8f16d4	09-30-2001-NA-PET-CT Ganzkoerper primaer mit KM-53315	108.3115234375	76.3066177368164
142	PETCT_40f0749cb7	10-06-2001-NA-PET-CT Ganzkoerper primaer mit KM-84242	170.7903289794922	198.2095489501953
143	PETCT_3b73c2480a	10-19-2001-NA-PET-CT Ganzkoerper primaer mit KM-00650	130.23260498046875	127.649169921875
144	PETCT_350e91119a	10-23-2005-NA-PET-CT Ganzkoerper primaer mit KM-47863	67.70403289794922	93.80548095703124
145	PETCT_3fd361ec14	10-24-2004-NA-PET-CT Ganzkoerper primaer mit KM-79985	104.9897689819336	164.0100555419922
146	PETCT_323cc5aff8	11-09-2001-NA-Unspecified CT ABDOMEN-48314	175.76673889160156	283.1803894042969
147	PETCT_3b26172779	11-10-2001-NA-PET-CT Ganzkoerper primaer mit KM-21405	291.6175231933594	223.75753784179688
148	PETCT_3a4be713a1	11-14-2002-NA-PET-CT Ganzkoerper primaer mit KM-08041	17.205930709838867	27.70538902282715
149	PETCT_3c71e8f518	12-11-2000-NA-PET-CT Ganzkoerper primaer mit KM-59350	504.9561462402344	562.0306396484375
150	PETCT_4cb875dc0b	01-13-2005-NA-PET-CT Ganzkoerper primaer mit KM-53555	0.6718150973320007	12.934837341308594
151	PETCT_4d7b745a7b	01-23-2003-NA-PET-CT Ganzkoerper primaer mit KM-29523	231.2288055419922	103.35083770751952
152	PETCT_4be28f9cd7	02-03-2002-NA-Unspecified CT ABDOMEN-10797	39.87347030639648	103.48456573486328
153	PETCT_510fb36781	02-06-2003-NA-PET-CT Ganzkoerper primaer mit KM-07563	532.0029296875	554.8864135742188
154	PETCT_6170317f2e	02-18-2000-NA-PET-CT Ganzkoerper primaer mit KM-94274	561.4632568359375	500.2517700195313
155	PETCT_4b688f46b0	02-18-2005-NA-PET-CT Ganzkoerper primaer mit KM-34892	417.7819213867188	904.0248413085938
156	PETCT_5cf118ac06	02-28-2004-NA-PET-CT Ganzkoerper primaer mit KM-95778	508.5267028808594	570.9256591796875
157	PETCT_59309d6625	03-03-2006-NA-PET-CT Ganzkoerper primaer mit KM-38456	1.766624927520752	68.62769317626953
158	PETCT_5d994c3f44	03-05-2006-NA-PET-CT Ganzkoerper primaer mit KM-80237	0.1492922455072403	88.73372650146484
159	PETCT_5c1baad5d8	03-06-2003-NA-PET-CT Ganzkoerper primaer mit KM-62219	7.601463794708252	57.39608383178711
160	PETCT_62405d117c	03-11-2001-NA-PET-CT Ganzkoerper primaer mit KM-26235	131.27764892578125	23.403715133666992
161	PETCT_581fa95eb0	03-24-2003-NA-PET-CT Ganzkoerper nativ-73563	49.80140686035156	9.24061393737793
162	PETCT_4c75fa4a5d	04-19-2001-NA-PET-CT Ganzkoerper primaer mit KM-33664	1489.6505126953125	1486.1796875
163	PETCT_548bd05667	04-24-2004-NA-PET-CT Ganzkoerper primaer mit KM-17081	21.348791122436523	42.740264892578125
164	PETCT_62011ff15b	05-05-2005-NA-PET-CT Ganzkoerper primaer mit KM-31211	613.043701171875	363.9904174804688
165	PETCT_55ae7986e1	05-10-2003-NA-PET-CT Ganzkoerper primaer mit KM-11736	0.7215791940689087	7.588078022003174
166	PETCT_4a255db7bd	05-24-2003-NA-PET-CT Ganzkoerper primaer mit KM-52913	20.8013858795166	3.227313041687012
167	PETCT_5ac322455f	05-26-2003-NA-PET-CT Ganzkoerper primaer mit KM-53199	352.9268798828125	182.8344573974609
168	PETCT_4f7a8f41c0	05-27-2001-NA-PET-CT Ganzkoerper primaer mit KM-67950	453.7115783691406	300.2264099121094
169	PETCT_5d10be5b89	05-30-2005-NA-PET-CT Ganzkoerper primaer mit KM-53829	474.6622619628906	480.5418395996094
170	PETCT_55ca11402a	06-05-2003-NA-PET-CT Ganzkoerper primaer mit KM-30298	290.8586120605469	300.91717529296875
171	PETCT_49479d6e64	06-07-2002-NA-PET-CT Ganzkoerper primaer mit KM-40984	593.0634765625	304.60552978515625
172	PETCT_4c670a5445	06-22-2001-NA-PET-CT Ganzkoerper primaer mit KM-19705	1172.1929931640625	447.8192443847656
173	PETCT_5e2da717db	06-28-2002-NA-PET-CT Ganzkoerper primaer mit KM-20485	313.6381225585937	328.8117370605469
174	PETCT_544676de40	07-03-2005-NA-PET-CT Ganzkoerper primaer mit KM-95400	28.751197814941406	127.77188873291016
175	PETCT_53a0610615	07-14-2001-NA-PET-CT Ganzkoerper primaer mit KM-95772	218.68826293945312	167.72523498535156
176	PETCT_527c5afc5d	07-18-2003-NA-PET-CT Ganzkoerper primaer mit KM-02474	201.02200317382807	155.77557373046875
177	PETCT_49f3d297b0	07-24-2003-NA-PET-CT Ganzkoerper primaer mit KM-42325	18.313182830810547	7.659078121185303
178	PETCT_61348439bf	07-24-2005-NA-PET-CT Ganzkoerper primaer mit KM-57273	51.96614456176758	22.63399314880371
179	PETCT_59e6d1de22	08-06-2005-NA-PET-CT Ganzkoerper primaer mit KM-59516	59.58004760742188	121.2255859375
180	PETCT_5c35fcbe89	08-10-2002-NA-PET-CT Ganzkoerper primaer mit KM-30248	7.83784294128418	2.255063533782959
181	PETCT_61663450f8	08-16-2003-NA-PET-CT Ganzkoerper primaer mit KM-08282	77.7688217163086	47.46276092529297
182	PETCT_60baa6979c	08-16-2003-NA-PET-CT Ganzkoerper primaer mit KM-94215	61.52084732055664	19.65305519104004
183	PETCT_556b56485a	08-29-2003-NA-PET-CT Ganzkoerper primaer mit KM-83019	172.7435760498047	70.29560089111328
184	PETCT_5ef99b0b6b	09-07-2000-NA-PET-CT Ganzkoerper primaer mit KM-44649	553.0780029296875	435.368408203125
185	PETCT_5f569fb737	09-12-2002-NA-PET-CT Ganzkoerper primaer mit KM-70669	35.87990188598633	42.24205017089844
186	PETCT_5d553bf6b4	09-16-2001-NA-PET-CT Ganzkoerper primaer mit KM-78907	382.984375	243.0558319091797
187	PETCT_4c9e7be363	09-17-2000-NA-PET-CT Ganzkoerper primaer mit KM-90419	535.4615478515625	568.2645874023438
188	PETCT_5060603ba4	09-19-2003-NA-PET-CT Ganzkoerper nativ-36416	3.607895851135254	7.877172470092773
189	PETCT_548213edf7	09-19-2005-NA-PET-CT Ganzkoerper primaer mit KM-05001	97.84862518310548	73.25871276855469
190	PETCT_5255c79083	10-20-2001-NA-PET-CT Ganzkoerper primaer mit KM-36339	144.4278106689453	52.09073638916016
191	PETCT_5e0bc6cdda	10-27-2001-NA-PET-CT Ganzkoerper primaer mit KM-75350	86.90052795410156	49.6076774597168
192	PETCT_4dcf62f869	11-03-2000-NA-PET-CT Ganzkoerper primaer mit KM-52454	67.03221893310547	2.5803256034851074
193	PETCT_5de3ac617a	11-13-2005-NA-PET-CT Ganzkoerper primaer mit KM-12499	17.72845458984375	55.57981872558594
194	PETCT_5a58935b68	12-06-2002-NA-PET-CT Ganzkoerper primaer mit KM-24073	308.8234558105469	146.8961944580078
195	PETCT_5d6bf1e75f	12-10-2000-NA-PET-CT Ganzkoerper primaer mit KM-70028	53.148040771484375	97.51725769042967
196	PETCT_5c55b3087d	12-11-2000-NA-PET-CT Ganzkoerper primaer mit KM-76223	351.9689025878906	182.02772521972656
197	PETCT_53dad1785b	12-11-2005-NA-PET-CT Ganzkoerper primaer mit KM-08525	160.60113525390625	590.4313354492188
198	PETCT_5e8b013935	12-16-2001-NA-PET-CT Ganzkoerper primaer mit KM-57206	42.1875	57.25551223754883
199	PETCT_6a3477cd9a	01-15-2005-NA-PET-CT Ganzkoerper primaer mit KM-52826	1554.119873046875	1580.2236328125
200	PETCT_63dd9503eb	01-18-2001-NA-PET-CT Ganzkoerper primaer mit KM-34683	244.7024383544922	232.87435913085932
201	PETCT_7ce196485f	01-19-2006-NA-PET-CT Teilkoerper primaer mit KM-67152	5.996572017669678	7.690186977386475
202	PETCT_760c77b289	01-20-2002-NA-PET-CT Ganzkoerper primaer mit KM-00579	60.53800582885742	55.9090576171875
203	PETCT_790246c76c	02-07-2004-NA-PET-CT Ganzkoerper primaer mit KM-97446	68.3385238647461	116.47811889648438
204	PETCT_73597f33fe	02-10-2007-NA-PET-CT Ganzkoerper primaer mit KM-77540	130.82977294921875	35.946563720703125
205	PETCT_644d80e987	02-15-2003-NA-PET-CT Ganzkoerper primaer mit KM-86028	48.3209228515625	8.317351341247559
206	PETCT_63508c679d	02-17-2005-NA-PET-CT Ganzkoerper primaer mit KM-71545	125.59210205078124	228.3463134765625
207	PETCT_6d62e15c29	02-23-2007-NA-PET-CT Ganzkoerper primaer mit KM-49711	5.001290321350098	7.738330364227295
208	PETCT_6543c58e13	02-25-2001-NA-PET-CT Ganzkoerper primaer mit KM-72383	11.10983180999756	8.331974029541016
209	PETCT_7323c415d0	02-26-2006-NA-PET-CT Ganzkoerper primaer mit KM-21910	461.5245361328125	818.5238647460938
210	PETCT_661ddc60e0	03-08-2002-NA-PET-CT Ganzkoerper primaer mit KM-11572	2.338911771774292	7.365447998046875
211	PETCT_7a8a062ed5	03-12-2005-NA-PET-CT Ganzkoerper primaer mit KM-27527	162.57925415039062	190.4618225097656
212	PETCT_65346b03b8	03-14-2004-NA-PET-CT Ganzkoerper primaer mit KM-22236	5.486490249633789	10.34936237335205
213	PETCT_6e7c7f8087	03-23-2003-NA-PET-CT Ganzkoerper primaer mit KM-20555	314.24774169921875	262.7315979003906
214	PETCT_6efefcb92a	03-26-2005-NA-PET-CT Ganzkoerper primaer mit KM-24165	6.369802474975586	24.17881202697754
215	PETCT_62b114e09b	03-27-2003-NA-PET-CT Ganzkoerper primaer mit KM-71302	18.49979782104492	10.87030792236328
216	PETCT_62ced197ca	04-14-2003-NA-PET-CT Ganzkoerper primaer mit KM-61481	190.6461944580078	12.90878677368164
217	PETCT_64909533c5	04-14-2003-NA-PET-CT Ganzkoerper primaer mit KM-98015	60.01548385620117	7.833400726318359
218	PETCT_791ec15924	04-16-2001-NA-PET-CT Ganzkoerper primaer mit KM-50308	126.67446899414062	16.184444427490234
219	PETCT_6c23f2686d	04-21-2007-NA-PET-CT Ganzkoerper primaer mit KM-36051	149.32957458496094	165.90463256835938
220	PETCT_642d6c78d6	05-02-2005-NA-PET-CT Ganzkoerper primaer mit KM-84654	738.5985107421875	512.1041870117188
221	PETCT_7147385005	05-09-2002-NA-PET-CT Ganzkoerper primaer mit KM-92807	486.3443603515625	483.4632568359375
222	PETCT_73597f33fe	05-17-2007-NA-PET-CT Ganzkoerper primaer mit KM-62514	297.32794189453125	146.131591796875
223	PETCT_74bbceaeeb	06-03-2005-NA-PET-CT Ganzkoerper primaer mit KM-94697	1.2441020011901855	12.492156982421877
224	PETCT_65a1330e90	06-16-2001-NA-PET-CT Ganzkoerper primaer mit KM-34748	106.12190246582033	120.7406005859375
225	PETCT_7cfd708a53	06-17-2005-NA-PET-CT Ganzkoerper primaer mit KM-72140	65.98717498779297	13.424060821533203
226	PETCT_6c469107a0	06-23-2002-NA-PET-CT Ganzkoerper primaer mit KM-84161	300.0027770996094	471.8293762207031
227	PETCT_68a7ade33c	07-08-2001-NA-PET-CT Ganzkoerper primaer mit KM-05114	544.9042358398438	580.1717529296875
228	PETCT_770ee48d09	07-15-2005-NA-PET-CT Ganzkoerper primaer mit KM-58868	43.59333419799805	194.94320678710932
229	PETCT_7b477e7e0d	07-26-2002-NA-PET-CT Ganzkoerper primaer mit KM-97314	269.596923828125	139.176025390625
230	PETCT_6c660140ca	08-06-2006-NA-PET-CT Ganzkoerper primaer mit KM-39365	21.672258377075195	40.05916595458984
231	PETCT_7948aa0e26	08-10-2001-NA-PET-CT Ganzkoerper primaer mit KM-23662	192.21376037597656	94.02770233154295
232	PETCT_73fda3a382	08-12-2005-NA-PET-CT Ganzkoerper primaer mit KM-37318	269.9079284667969	387.17236328125
233	PETCT_7094acd4c0	08-23-2001-NA-PET-CT Ganzkoerper primaer mit KM-28070	17.566720962524414	7.162262916564941
234	PETCT_7958ce0f7c	08-31-2003-NA-PET-CT Ganzkoerper primaer mit KM-85489	4.578295707702637	8.821993827819824
235	PETCT_65bd1a4c38	09-30-2005-NA-PET-CT Ganzkoerper primaer mit KM-59426	209.61875915527344	19.56803703308105
236	PETCT_7b42056ee3	10-13-2002-NA-PET-CT Ganzkoerper primaer mit KM-73138	386.8410949707031	323.8232727050781
237	PETCT_7a77b26403	10-20-2000-NA-PET-CT Ganzkoerper primaer mit KM-54468	246.95425415039065	139.93975830078125
238	PETCT_742a9413db	11-10-2001-NA-PET-CT Ganzkoerper primaer mit KM-67094	248.74575805664065	236.3648681640625
239	PETCT_68b75093c5	11-12-2000-NA-PET-CT Ganzkoerper primaer mit KM-72515	58.53499984741211	44.90538024902344
240	PETCT_72ee9ec897	11-12-2001-NA-PET-CT Ganzkoerper primaer mit KM-30869	89.22699737548828	178.61451721191406
241	PETCT_68f73c4518	11-13-2004-NA-PET-CT Ganzkoerper primaer mit KM-36034	222.27127075195312	197.72265625
242	PETCT_6d6a193655	11-17-2002-NA-PET-CT Ganzkoerper primaer mit KM-45963	114.33297729492188	13.908750534057615
243	PETCT_77bceab232	11-21-2002-NA-PET-CT Ganzkoerper primaer mit KM-21240	18.52467918395996	116.86604309082033
244	PETCT_7785c10e91	12-15-2006-NA-PET-CT Ganzkoerper primaer mit KM-36884	4.20506477355957	161.112548828125
245	PETCT_685d7c09b5	12-23-2000-NA-PET-CT Ganzkoerper primaer mit KM-22883	479.09124755859375	395.3013916015625
246	PETCT_6aea5c3a03	12-27-2001-NA-PET-CT Ganzkoerper primaer mit KM-48586	46.79067993164063	8.065555572509766
247	PETCT_6fe855c937	12-29-2001-NA-PET-CT Ganzkoerper primaer mit KM-74146	175.10736083984375	297.0626220703125
248	PETCT_76ebd5c736	12-29-2005-NA-PET-CT Ganzkoerper primaer mit KM-09310	1.604891657829285	13.913070678710938
249	PETCT_84e7715ed9	01-04-2002-NA-PET-CT Ganzkoerper primaer mit KM-97526	101.50628662109376	180.5530242919922
250	PETCT_978c395243	01-13-2005-NA-PET-CT Ganzkoerper primaer mit KM-90116	2.376235008239746	46.00827026367188
251	PETCT_8c8cd2699c	01-18-2004-NA-PET-CT Ganzkoerper primaer mit KM-44294	15.924506187438965	37.03245544433594
252	PETCT_8de6953d23	01-19-2001-NA-PET-CT Ganzkoerper primaer mit KM-85501	319.0748596191406	403.7402038574219
253	PETCT_987c8a1160	01-22-2005-NA-PET-CT Ganzkoerper primaer mit KM-13761	4.553413391113281	18.051698684692383
254	PETCT_82137245b0	01-26-2002-NA-PET-CT Ganzkoerper primaer mit KM-20547	71.99618530273438	114.96044158935548
255	PETCT_7ed037687a	01-27-2003-NA-PET-CT Ganzkoerper primaer mit KM-34568	18.93523406982422	18.976253509521484
256	PETCT_80d7e682f7	02-11-2005-NA-PET-CT Ganzkoerper primaer mit KM-04329	238.05892944335932	167.77134704589844
257	PETCT_8a52353a72	02-17-2003-NA-PET-CT Ganzkoerper primaer mit KM-13495	1307.60107421875	1556.6656494140625
258	PETCT_89065bc4ab	02-20-2004-NA-PET-CT Ganzkoerper primaer mit KM-11843	2.488204002380371	8.653200149536133
259	PETCT_7e5729ea40	02-21-2003-NA-PET-CT Ganzkoerper primaer mit KM-35422	42.6229362487793	29.572628021240234
260	PETCT_88bcc970b3	02-28-2002-NA-PET-CT Ganzkoerper primaer mit KM-41395	476.13031005859375	393.9430847167969
261	PETCT_94cc0dac49	03-09-2007-NA-PET-CT Ganzkoerper primaer mit KM-58245	1.0450457334518433	9.955367088317873
262	PETCT_8b74860ce6	03-10-2005-NA-PET-CT Ganzkoerper primaer mit KM-00433	339.7393798828125	570.729736328125
263	PETCT_86e54ea60a	03-18-2002-NA-PET-CT Ganzkoerper primaer mit KM-34788	96.48011779785156	34.12974548339844
264	PETCT_7d01eb835d	03-31-2002-NA-PET-CT Ganzkoerper primaer mit KM-36135	22.891477584838867	20.101381301879883
265	PETCT_8aa48809ea	04-16-2001-NA-PET-CT Ganzkoerper primaer mit KM-27681	152.57667541503906	187.5100860595703
266	PETCT_97320b0b58	04-17-2005-NA-PET-CT Ganzkoerper primaer mit KM-10200	504.0603942871094	322.0975036621094
267	PETCT_99e5728030	04-18-2002-NA-PET-CT Ganzkoerper primaer mit KM-06580	103.82032012939452	104.0099868774414
268	PETCT_7d97f7a102	04-21-2002-NA-PET-CT Ganzkoerper primaer mit KM-22679	123.94989013671876	125.9291534423828
269	PETCT_8e905366fe	04-27-2001-NA-PET-CT Ganzkoerper primaer mit KM-77912	2.2767066955566406	16.931171417236328
270	PETCT_9775598501	05-04-2001-NA-PET-CT Ganzkoerper primaer mit KM-41170	418.67767333984375	314.9290466308594
271	PETCT_7f2a604e03	05-05-2002-NA-PET-CT Ganzkoerper primaer mit KM-38994	13.436302185058594	50.476261138916016
272	PETCT_80ccbdadf9	05-06-2002-NA-PET-CT Ganzkoerper primaer mit KM-73465	17.964834213256836	42.10222625732422
273	PETCT_901573a747	05-13-2005-NA-PET-CT Ganzkoerper primaer mit KM-32417	182.7585906982422	97.89862823486328
274	PETCT_9521502dbb	05-17-2007-NA-PET-CT Ganzkoerper primaer mit KM-42207	46.703590393066406	39.6352653503418
275	PETCT_912a25778f	05-17-2007-NA-PET-CT Ganzkoerper nativ-39637	5.785074710845947	31.962871551513672
276	PETCT_98c6af8b90	05-26-2003-NA-PET-CT Ganzkoerper primaer mit KM-21188	798.9872436523438	766.3889770507812
277	PETCT_94962fe878	06-01-2007-NA-PET-CT Ganzkoerper primaer mit KM-57422	6.469330787658691	201.59315490722656
278	PETCT_86153b2974	06-05-2003-NA-PET-CT Ganzkoerper primaer mit KM-72845	87.6967544555664	105.45404815673828
279	PETCT_7faf36a152	06-14-2002-NA-PET-CT Ganzkoerper primaer mit KM-16783	23.86187744140625	49.58027648925781
280	PETCT_979f9c3dba	06-22-2006-NA-PET-CT Ganzkoerper primaer mit KM-59545	16.409706115722656	2.9273383617401123
281	PETCT_802f19931c	06-30-2002-NA-PET-CT Ganzkoerper primaer mit KM-43581	72.30721282958984	48.45264434814453
282	PETCT_92c5c944a5	07-15-2002-NA-PET-CT Ganzkoerper primaer mit KM-02737	2214.46435546875	1661.668701171875
283	PETCT_93bea242d1	07-25-2002-NA-PET-CT Ganzkoerper primaer mit KM-35614	26.23811149597168	100.93640899658205
284	PETCT_90ea6a6aaf	07-27-2001-NA-PET-CT Ganzkoerper primaer mit KM-53945	185.819076538086	118.3705062866211
285	PETCT_7fbb39290e	08-15-2002-NA-PET-CT Ganzkoerper primaer mit KM-01459	37.522117614746094	21.813060760498047
286	PETCT_816732638d	08-18-2000-NA-PET-CT Ganzkoerper primaer mit KM-40823	75.60408020019531	96.93675994873048
287	PETCT_8f2878df50	08-22-2002-NA-PET-CT Ganzkoerper primaer mit KM-45456	15.364660263061523	14.905481338500977
288	PETCT_99a7bfad23	08-26-2000-NA-PET-CT Ganzkoerper primaer mit KM-87293	511.6120910644531	306.6682434082031
289	PETCT_9837205b34	09-01-2002-NA-PET-CT Ganzkoerper primaer mit KM-19630	102.65086364746094	131.49339294433594
290	PETCT_89fb723947	09-03-2000-NA-PET-CT Ganzkoerper primaer mit KM-88227	214.5827178955078	101.15921783447266
291	PETCT_91cfa804b0	09-22-2006-NA-PET-CT Ganzkoerper primaer mit KM-30574	2.077650547027588	151.80181884765625
292	PETCT_95efdaba3c	10-11-2003-NA-PET-CT Ganzkoerper primaer mit KM-59531	1.6173326969146729	35.57195281982422
293	PETCT_8ec13728df	10-14-1999-NA-PET-CT Ganzkoerper primaer mit KM-64354	1472.8177490234375	1177.4456787109375
294	PETCT_963a71819a	10-29-2001-NA-PET-CT Ganzkoerper primaer mit KM-09823	47.05194091796875	84.48174285888672
295	PETCT_870181d7fd	10-31-2004-NA-PET-CT Ganzkoerper primaer mit KM-80978	6.332479476928711	59.69633483886719
296	PETCT_983a76fd43	11-01-2001-NA-PET-CT Ganzkoerper primaer mit KM-70379	788.4620971679688	666.7662353515625
297	PETCT_8e02f36295	11-08-2004-NA-PET-CT Ganzkoerper primaer mit KM-16386	8.347925186157227	16.171445846557617
298	PETCT_94986389d4	11-11-2002-NA-PET-CT Ganzkoerper primaer mit KM-46343	116.88338470458984	113.15779876708984
299	PETCT_a0c4dc1ef1	01-19-2003-NA-PET-CT Ganzkoerper primaer mit KM-11708	223.54025268554688	339.4384460449219
300	PETCT_9c8842d12e	01-25-2004-NA-PET-CT Ganzkoerper primaer mit KM-69216	140.1854248046875	130.113037109375
301	PETCT_9a2c6e618a	02-14-2000-NA-PET-CT Ganzkoerper primaer mit KM-05254	126.263916015625	218.8217163085937
302	PETCT_a37da9e85d	03-02-2002-NA-PET-CT Ganzkoerper primaer mit KM-84920	543.39892578125	362.857666015625
303	PETCT_a1bc00ad60	03-06-2003-NA-PET-CT Ganzkoerper nativ-67040	4.590736389160156	-0.6880947351455688
304	PETCT_b1aa7ce13e	03-09-2003-NA-PET-CT Ganzkoerper primaer mit KM-97882	55.74821472167969	6.235262870788574
305	PETCT_9afd440677	03-17-2003-NA-PET-CT Ganzkoerper primaer mit KM-70730	469.5241088867188	459.2099914550781
306	PETCT_a82f03863a	03-19-2007-NA-PET-CT Ganzkoerper primaer mit KM-75117	309.1842346191406	549.0657348632812
307	PETCT_9da159b835	03-23-2002-NA-PET-CT Ganzkoerper primaer mit KM-29121	251.59475708007807	75.2322998046875
308	PETCT_a1db71e797	03-25-2005-NA-PET-CT Ganzkoerper primaer mit KM-62987	10.811246871948242	11.206493377685549
309	PETCT_a61d8768d0	03-26-2004-NA-PET-CT Ganzkoerper primaer mit KM-57711	141.60369873046875	233.5605926513672
310	PETCT_ad7c6a4a58	03-28-2003-NA-Unspecified CT ABDOMEN-00777	329.8861083984375	128.35433959960938
311	PETCT_a7b323b3fd	04-01-2005-NA-PET-CT Ganzkoerper primaer mit KM-97322	3.495926856994629	18.106544494628903
312	PETCT_9f206193d3	04-07-2003-NA-PET-CT Ganzkoerper primaer mit KM-98703	586.9051513671875	523.476318359375
313	PETCT_aee7d68f86	04-15-2002-NA-PET-CT Ganzkoerper primaer mit KM-24870	260.4527587890625	144.7741241455078
314	PETCT_ae96f738c0	05-01-2003-NA-PET-CT Ganzkoerper primaer mit KM-67749	35.69328689575195	24.496414184570312
315	PETCT_a471649d35	05-06-2002-NA-PET-CT Ganzkoerper primaer mit KM-07385	26.947250366210938	17.496477127075195
316	PETCT_b2244b5591	05-15-2003-NA-PET-CT Ganzkoerper primaer mit KM-34904	108.69719696044922	96.07695770263672
317	PETCT_ae8c77a995	05-18-2007-NA-PET-CT Ganzkoerper nativ-79472	6.369802474975586	43.89654159545898
318	PETCT_9abb9583ec	05-30-2002-NA-PET-CT Ganzkoerper primaer mit KM-94034	7.676109790802002	4.4600934982299805
319	PETCT_a4ff5d0d9d	05-30-2005-NA-PET-CT Ganzkoerper primaer mit KM-03082	261.0997009277344	505.9008483886719
320	PETCT_af73b85f2c	06-19-2003-NA-PET-CT Ganzkoerper primaer mit KM-19562	53.80741500854492	23.453746795654297
321	PETCT_9a583160ea	06-21-2007-NA-PET-CT Ganzkoerper primaer mit KM-74768	111.29737091064452	65.53135681152344
322	PETCT_ab1fa26e5e	06-23-2001-NA-PET-CT Ganzkoerper primaer mit KM-50764	98.45823669433594	54.906211853027344
323	PETCT_9ffd8409b3	07-15-2005-NA-PET-CT Ganzkoerper primaer mit KM-58670	17.031757354736328	194.31549072265625
324	PETCT_a86b3fad40	07-18-2003-NA-PET-CT Ganzkoerper primaer mit KM-17795	52.214962005615234	151.4199676513672
325	PETCT_9aa97cf103	07-18-2004-NA-PET-CT Ganzkoerper primaer mit KM-81345	299.9530029296875	301.7406921386719
326	PETCT_ae3074834a	07-26-2003-NA-PET-CT Ganzkoerper primaer mit KM-46217	133.55435180664062	75.46111297607422
327	PETCT_a9d7a14ba1	08-14-2000-NA-PET-CT Ganzkoerper primaer mit KM-73530	287.7110290527344	79.0635986328125
328	PETCT_a2a68bbe97	08-21-2003-NA-PET-CT Ganzkoerper nativ u. mit KM-31502	11.371092796325684	9.221609115600586
329	PETCT_b327726c24	08-27-2000-NA-PET-CT Ganzkoerper primaer mit KM-56109	398.9337768554688	481.34368896484375
330	PETCT_9c9a347388	09-09-2000-NA-PET-CT Ganzkoerper primaer mit KM-73640	126.84864807128906	145.9585418701172
331	PETCT_9b982e72cb	09-15-2001-NA-Unspecified CT ABDOMEN-89934	618.4058227539062	304.10711669921875
332	PETCT_ad7cd4a9d2	10-02-2003-NA-Unspecified CT ABDOMEN-67897	906.1666259765624	1067.3470458984375
333	PETCT_b1219c408b	10-04-2002-NA-PET-CT Ganzkoerper primaer mit KM-34572	132.62127685546875	57.34954452514648
334	PETCT_a3df01d3a3	10-05-2002-NA-PET-CT Ganzkoerper primaer mit KM-66224	331.814453125	250.3395538330078
335	PETCT_a86b2dc6ce	10-14-2002-NA-PET-CT Ganzkoerper primaer mit KM-74189	2.264265775680542	57.91495513916016
336	PETCT_ac11b344b6	11-03-2002-NA-PET-CT Ganzkoerper primaer mit KM-98064	211.53466796875	50.60961532592773
337	PETCT_ab953a5230	11-03-2003-NA-PET-CT Ganzkoerper primaer mit KM-96099	171.3874969482422	188.3724822998047
338	PETCT_b3d4773f85	11-04-2000-NA-PET-CT Ganzkoerper primaer mit KM-03046	212.7165679931641	252.64414978027344
339	PETCT_b2f82ed4b9	11-11-2002-NA-Unspecified CT ABDOMEN-06609	321.8989562988281	406.3571472167969
340	PETCT_ac75e49284	11-13-2004-NA-PET-CT Ganzkoerper primaer mit KM-83508	30.032623291015625	296.9931640625
341	PETCT_b04be2846e	11-15-2004-NA-PET-CT Ganzkoerper primaer mit KM-99019	90.70748138427734	163.1819305419922
342	PETCT_aa27cb9156	12-14-2003-NA-PET-CT Ganzkoerper primaer mit KM-81079	399.7548828125	524.2142944335938
343	PETCT_b258dfa7c2	12-15-2002-NA-PET-CT Ganzkoerper primaer mit KM-07654	232.1370086669922	102.81951141357422
344	PETCT_aea7906fd2	12-16-2001-NA-PET-CT Ganzkoerper primaer mit KM-08307	56.43246841430664	30.33220291137696
345	PETCT_9f7c68f5ca	12-21-2001-NA-PET-CT Ganzkoerper primaer mit KM-99932	2.612614393234253	3.731846570968628
346	PETCT_a19ef8e0d2	12-26-1999-NA-PET-CT Ganzkoerper primaer mit KM-80792	1577.9444580078125	1323.8492431640625
347	PETCT_a4cd2b10de	12-29-2001-NA-PET-CT Ganzkoerper primaer mit KM-14955	8.26083755493164	121.0225601196289
348	PETCT_bb45bfcffd	01-03-2003-NA-PET-CT Ganzkoerper primaer mit KM-50107	36.41486740112305	0.3786405622959137
349	PETCT_cbbc9e2879	01-16-2006-NA-PET-CT Ganzkoerper primaer mit KM-56695	356.9328918457031	312.17242431640625
350	PETCT_caae8d63f0	01-26-2004-NA-PET-CT Ganzkoerper primaer mit KM-22032	138.34414672851562	116.99333953857422
351	PETCT_bacc741e2c	01-28-2002-NA-PET-CT Ganzkoerper primaer mit KM-74707	54.61608123779297	53.80322265625
352	PETCT_c73c2685c0	02-01-2001-NA-PET-CT Ganzkoerper primaer mit KM-03331	111.17295837402344	10.120565414428713
353	PETCT_bfd89440db	02-05-2006-NA-PET-CT Ganzkoerper primaer mit KM-45908	23.00344657897949	1.9109127521514893
354	PETCT_c517c47bed	02-06-2003-NA-PET-CT Ganzkoerper primaer mit KM-36150	393.5343627929688	442.32763671875
355	PETCT_b7c1533a39	02-12-2005-NA-PET-CT Ganzkoerper primaer mit KM-24066	253.2867431640625	99.91861724853516
356	PETCT_c16d325d12	02-15-2003-NA-PET-CT Ganzkoerper primaer mit KM-77095	147.40121459960938	141.1837615966797
357	PETCT_b5923963ac	02-17-2007-NA-PET-CT Ganzkoerper primaer mit KM-32609	10.38825225830078	0.6744920015335083
358	PETCT_bc80d06f97	02-18-2002-NA-PET-CT Ganzkoerper primaer mit KM-82151	33.64051818847656	11.909996032714844
359	PETCT_cf20ad1656	02-18-2005-NA-PET-CT Ganzkoerper primaer mit KM-03383	133.71609497070312	139.8119354248047
360	PETCT_baacf43b4f	02-24-2003-NA-PET-CT Ganzkoerper primaer mit KM-81091	40.49552154541016	-0.3842097520828247
361	PETCT_b41bc7c1e5	03-12-2005-NA-PET-CT Ganzkoerper primaer mit KM-18795	1.9034761190414429	13.7805757522583
362	PETCT_cab58c1fee	03-19-2007-NA-PET-CT Ganzkoerper primaer mit KM-35336	2.0527684688568115	-2.4812679290771484
363	PETCT_ba717a1f22	03-28-2003-NA-PET-CT Ganzkoerper primaer mit KM-01506	390.6480407714844	309.7314453125
364	PETCT_be3e55a32f	04-05-2001-NA-PET-CT Ganzkoerper primaer mit KM-98009	58.14933013916016	39.97213745117188
365	PETCT_cdd237e9b3	04-16-2005-NA-PET-CT Ganzkoerper primaer mit KM-15813	61.37155532836914	-0.4779864847660064
366	PETCT_c4a686881e	04-23-1999-NA-PET-CT Ganzkoerper primaer mit KM-83878	192.64920043945312	132.24862670898438
367	PETCT_cd2ef932b5	04-27-2003-NA-PET-CT Ganzkoerper primaer mit KM-12737	120.37931823730467	34.87931823730469
368	PETCT_bd7c02faa9	05-04-2002-NA-PET-CT Ganzkoerper primaer mit KM-25841	136.06744384765625	68.36022186279297
369	PETCT_bca97006e4	05-06-2001-NA-PET-CT Ganzkoerper primaer mit KM-16083	280.5325622558594	336.68359375
370	PETCT_bd7603e9df	05-06-2005-NA-PET-CT Ganzkoerper primaer mit KM-26867	31.62507438659668	35.62276840209961
371	PETCT_ca58410fad	05-23-2003-NA-PET-CT Ganzkoerper primaer mit KM-00731	2226.24609375	2221.080322265625
372	PETCT_b509ace2a2	05-27-2002-NA-PET-CT Ganzkoerper primaer mit KM-84477	151.4569854736328	171.0475311279297
373	PETCT_b52920038c	06-07-2003-NA-PET-CT Ganzkoerper primaer mit KM-50621	232.46046447753903	76.23187255859375
374	PETCT_bf178a41b2	06-08-2002-NA-PET-CT Ganzkoerper primaer mit KM-45943	308.3258056640625	116.26885986328124
375	PETCT_cb1f5e74ab	06-14-2001-NA-PET-CT Ganzkoerper primaer mit KM-39650	65.45220947265625	13.93160343170166
376	PETCT_b6a3c72db6	07-13-2002-NA-PET-CT Ganzkoerper primaer mit KM-50469	12.552989959716797	1.7521218061447144
377	PETCT_c3cc732d95	07-21-2005-NA-PET-CT Ganzkoerper primaer mit KM-95170	50.48566055297852	99.13880157470705
378	PETCT_cc5c58c82d	07-26-2001-NA-PET-CT Ganzkoerper primaer mit KM-77724	131.3025360107422	182.0980987548828
379	PETCT_c252d734a0	08-09-2003-NA-PET-CT Ganzkoerper nativ-85011	41.49080276489258	61.53797912597656
380	PETCT_b899150306	08-11-2002-NA-PET-CT Ganzkoerper primaer mit KM-26543	133.91514587402344	89.0718765258789
381	PETCT_ca89066e44	08-11-2005-NA-PET-CT Ganzkoerper primaer mit KM-64009	74.0240707397461	169.9737091064453
382	PETCT_bbb83facb4	08-23-2001-NA-PET-CT Ganzkoerper primaer mit KM-09278	124.21115112304688	141.98912048339844
383	PETCT_c29aba73da	08-23-2002-NA-PET-CT Ganzkoerper primaer mit KM-89538	316.57421875	301.5946655273437
384	PETCT_c799ccc2f6	08-26-2002-NA-PET-CT Ganzkoerper primaer mit KM-15112	80.74222564697266	3.114254951477051
385	PETCT_ca47fe5e7d	09-01-2003-NA-PET-CT Ganzkoerper primaer mit KM-30672	244.08038330078125	102.18973541259766
386	PETCT_bdd21f5590	09-14-2003-NA-PET-CT Ganzkoerper primaer mit KM-30401	7.601463794708252	-2.9898834228515625
387	PETCT_c2a51a65c6	09-15-2002-NA-PET-CT Ganzkoerper primaer mit KM-57232	325.855224609375	255.4029693603516
388	PETCT_b6a1ee33ef	10-24-2005-NA-PET-CT Ganzkoerper primaer mit KM-43915	21.72202110290528	69.03609466552734
389	PETCT_c16c13211c	10-26-2003-NA-PET-CT Ganzkoerper primaer mit KM-76612	10.1021089553833	28.538475036621094
390	PETCT_b510436d83	11-10-2002-NA-PET-CT Ganzkoerper primaer mit KM-03941	2.9360809326171875	4.222637176513672
391	PETCT_b510436d83	11-14-2003-NA-PET-CT Ganzkoerper primaer mit KM-35292	1.7044198513031006	-1.0657097101211548
392	PETCT_b53ba7c6bf	11-21-2003-NA-PET-CT Ganzkoerper primaer mit KM-57637	233.11984252929688	349.96710205078125
393	PETCT_bf7652bccc	11-25-2002-NA-PET-CT Ganzkoerper primaer mit KM-97622	83.6036605834961	34.90785217285156
394	PETCT_bd52fdf529	12-03-2000-NA-PET-CT Ganzkoerper primaer mit KM-96150	14.705286026000977	0.0541291534900665
395	PETCT_c58477f3b4	12-07-2002-NA-PET-CT Ganzkoerper primaer mit KM-71683	29.000019073486328	-0.6006910800933838
396	PETCT_c898e2abcb	12-10-2004-NA-PET-CT Ganzkoerper primaer mit KM-38964	21.0875301361084	0.1975151002407074
397	PETCT_b6fc20942c	12-28-2001-NA-PET-CT Ganzkoerper primaer mit KM-65823	661.3273315429688	440.24658203125
398	PETCT_d951eeb735	01-23-2003-NA-PET-CT Ganzkoerper primaer mit KM-21299	198.03616333007807	126.6733627319336
399	PETCT_d4112bc7ba	01-29-2001-NA-PET-CT Ganzkoerper primaer mit KM-06795	329.6994934082031	281.4383239746094
400	PETCT_d69eabbb20	02-01-2001-NA-PET-CT Ganzkoerper primaer mit KM-78093	263.4261779785156	201.0845184326172
401	PETCT_e4712dc58c	02-12-1999-NA-PET-CT Ganzkoerper primaer mit KM-56899	71.62295532226562	65.96793365478516
402	PETCT_dd8f9f217c	02-15-2004-NA-PET-CT Ganzkoerper primaer mit KM-50103	90.62039184570312	60.37876892089844
403	PETCT_ddca6cfba6	02-27-2004-NA-PET-CT Ganzkoerper primaer mit KM-47148	195.995834350586	159.25144958496094
404	PETCT_e1a4145b63	03-05-2006-NA-PET-CT Ganzkoerper primaer mit KM-08969	12.801810264587402	35.444461822509766
405	PETCT_d8d9e52cd5	03-13-2005-NA-PET-CT Ganzkoerper primaer mit KM-84919	16.185768127441406	44.58897399902344
406	PETCT_d8a92bafe3	03-18-2007-NA-PET-CT Ganzkoerper primaer mit KM-39181	18.15144920349121	28.34088134765625
407	PETCT_dc6174cb5d	03-29-2003-NA-PET-CT Ganzkoerper primaer mit KM-09363	443.4850463867188	429.6508483886719
408	PETCT_d69c3fceba	04-05-2003-NA-PET-CT Ganzkoerper primaer mit KM-13415	29.609628677368164	220.5468292236328
409	PETCT_d9da6129f8	04-14-2002-NA-PET-CT Ganzkoerper primaer mit KM-51600	81.50112915039062	74.15980529785156
410	PETCT_d5103c8fbf	04-14-2006-NA-PET-CT Ganzkoerper primaer mit KM-20753	129.0133819580078	38.15025329589844
411	PETCT_d65cf203be	04-28-2007-NA-PET-CT Ganzkoerper primaer mit KM-61450	1.2441020011901855	7.749465465545654
412	PETCT_d8d9e52cd5	05-07-2007-NA-PET-CT Ganzkoerper primaer mit KM-13911	65.78811645507812	32.698692321777344
413	PETCT_d6de1252d9	05-13-2007-NA-PET-CT Ganzkoerper primaer mit KM-37054	16.571439743041992	53.16910171508789
414	PETCT_e03b96666f	05-17-2001-NA-PET-CT Ganzkoerper primaer mit KM-34716	855.14599609375	573.326416015625
415	PETCT_dadcd69ba9	05-19-2005-NA-PET-CT Ganzkoerper primaer mit KM-61889	1.0823687314987185	44.2849235534668
416	PETCT_e44480b9b8	05-26-2002-NA-PET-CT Ganzkoerper primaer mit KM-00331	39.30118560791016	122.22531127929688
417	PETCT_d4f3375362	05-27-2005-NA-PET-CT Ganzkoerper nativ-17066	64.27030944824219	129.150390625
418	PETCT_e04b7fa860	06-01-2002-NA-PET-CT Ganzkoerper primaer mit KM-44830	25.628501892089844	51.63301849365234
419	PETCT_de118d7ab9	06-02-2001-NA-PET-CT Ganzkoerper primaer mit KM-18077	22.00816535949707	92.37513732910156
420	PETCT_e2834e6f5c	06-14-2002-NA-PET-CT Ganzkoerper primaer mit KM-51062	207.4415740966797	220.20004272460932
421	PETCT_d1c8141930	06-14-2002-NA-PET-CT Ganzkoerper primaer mit KM-89010	52.0781135559082	166.470703125
422	PETCT_da6161d7eb	06-20-2003-NA-PET-CT Ganzkoerper primaer mit KM-72862	29.597187042236328	172.1605987548828
423	PETCT_d51bacdaba	06-28-2001-NA-PET-CT Ganzkoerper primaer mit KM-86564	119.71994018554688	227.99285888671875
424	PETCT_d8d9e52cd5	07-04-2004-NA-PET-CT Ganzkoerper primaer mit KM-31141	20.440597534179688	80.57210540771484
425	PETCT_d7ca3d4aaa	07-05-2003-NA-PET-CT Ganzkoerper nativ-84250	0.9579585790634156	59.23932647705078
426	PETCT_d63f6162a6	07-08-2005-NA-PET-CT Ganzkoerper primaer mit KM-80353	34.37453842163086	36.218017578125
427	PETCT_e252be4334	07-09-2004-NA-PET-CT Ganzkoerper primaer mit KM-45425	1013.6943359375	906.290771484375
428	PETCT_d31c9ebd93	07-21-2003-NA-PET-CT Ganzkoerper primaer mit KM-37139	578.4203491210938	594.4642333984375
429	PETCT_d3dac0d1cd	08-09-2003-NA-PET-CT Ganzkoerper primaer mit KM-88904	435.8338317871094	128.0436553955078
430	PETCT_ddbb3c69f0	08-11-2003-NA-PET-CT Ganzkoerper primaer mit KM-00479	1485.918212890625	1784.0518798828125
431	PETCT_e0aa99fa04	08-29-2003-NA-PET-CT Ganzkoerper primaer mit KM-05827	130.43165588378906	216.6138916015625
432	PETCT_d46f0109f8	09-09-2000-NA-PET-CT Ganzkoerper primaer mit KM-77305	152.82550048828125	62.73684310913086
433	PETCT_d40a16781a	09-13-2003-NA-PET-CT Ganzkoerper primaer mit KM-42002	109.85420989990234	50.829925537109375
434	PETCT_d393ab6c7b	09-22-2002-NA-PET-CT Ganzkoerper primaer mit KM-58352	46.939971923828125	70.68023681640625
435	PETCT_dd975744e7	09-23-2001-NA-PET-CT Ganzkoerper nativ u. mit KM-63221	226.8495635986328	152.73524475097656
436	PETCT_d8d9e52cd5	10-07-2005-NA-PET-CT Ganzkoerper primaer mit KM-71939	125.01981353759766	86.56495666503906
437	PETCT_d3d61785e6	10-19-2001-NA-PET-CT Ganzkoerper primaer mit KM-35929	249.38026428222656	183.3941192626953
438	PETCT_d206b891ee	10-27-2005-NA-PET-CT Ganzkoerper primaer mit KM-03873	403.7111206054688	515.4554443359375
439	PETCT_db3daf78d2	10-30-2000-NA-PET-CT Ganzkoerper primaer mit KM-67998	90.2098388671875	145.1089630126953
440	PETCT_e4749cda88	11-03-2005-NA-PET-CT Ganzkoerper primaer mit KM-34566	185.37120056152344	283.7146911621094
441	PETCT_d51664a9e4	11-05-2004-NA-PET-CT Ganzkoerper primaer mit KM-38087	121.16310119628906	109.5140380859375
442	PETCT_dd68a71e0a	11-20-2004-NA-PET-CT Ganzkoerper primaer mit KM-85107	9.293442726135254	60.65274810791016
443	PETCT_d626611daf	11-29-2002-NA-PET-CT Ganzkoerper primaer mit KM-88747	599.6571655273438	112.95794677734376
444	PETCT_dac5cd2a4d	12-02-2001-NA-PET-CT Ganzkoerper primaer mit KM-27614	287.5741882324219	221.0643615722656
445	PETCT_d674a028b1	12-03-2001-NA-PET-CT Ganzkoerper primaer mit KM-18993	1.3560712337493896	32.185646057128906
446	PETCT_dc6174cb5d	12-15-2002-NA-PET-CT Ganzkoerper primaer mit KM-78881	195.087646484375	125.01890563964844
447	PETCT_d4b2ff9721	12-16-2001-NA-PET-CT Ganzkoerper primaer mit KM-64899	1665.367431640625	847.177734375
448	PETCT_ede28cc3c2	01-04-2001-NA-PET-CT Ganzkoerper primaer mit KM-27819	208.0014190673828	198.7230529785156
449	PETCT_faf4a6dbaa	01-10-2003-NA-PET-CT Ganzkoerper primaer mit KM-49516	69.54530334472656	10.286097526550291
450	PETCT_f37014ec85	01-14-2007-NA-PET-CT Ganzkoerper primaer mit KM-74079	53.64567947387695	31.46453285217285
451	PETCT_ec581d49ef	01-23-2003-NA-PET-CT Ganzkoerper primaer mit KM-07785	14.145440101623535	7.040003299713135
452	PETCT_e69152b6b4	01-26-2004-NA-PET-CT Ganzkoerper primaer mit KM-31607	894.646240234375	813.6965942382812
453	PETCT_f144b214af	02-23-2001-NA-PET-CT Ganzkoerper primaer mit KM-64199	138.55564880371094	197.0057830810547
454	PETCT_efd619ecbf	02-23-2003-NA-PET-CT Ganzkoerper primaer mit KM-27081	89.06526947021484	53.63178253173828
455	PETCT_ea42c88cc7	02-26-2006-NA-PET-CT Ganzkoerper primaer mit KM-88113	900.3566284179688	976.2001342773438
456	PETCT_ee97822c60	03-03-2003-NA-PET-CT Ganzkoerper primaer mit KM-78725	84.11373901367188	36.19797897338867
457	PETCT_f1501b1f45	03-20-2005-NA-PET-CT Ganzkoerper primaer mit KM-34354	204.62991333007807	96.9319305419922
458	PETCT_f9c4d4f9ab	03-22-2007-NA-PET-CT Ganzkoerper nativ-27135	234.71229553222656	251.92642211914065
459	PETCT_f01e83894d	03-24-2005-NA-PET-CT Ganzkoerper primaer mit KM-61290	9.716437339782717	9.315668106079102
460	PETCT_ec581d49ef	03-25-2002-NA-PET-CT Ganzkoerper primaer mit KM-41627	17.703571319580078	9.318765640258787
461	PETCT_f65602d938	03-25-2007-NA-PET-CT Ganzkoerper primaer mit KM-91477	73.02879333496094	100.33363342285156
462	PETCT_f5c9b0de6c	04-02-2004-NA-PET-CT Ganzkoerper primaer mit KM-04984	480.1114196777344	173.01608276367188
463	PETCT_eafa147e24	04-18-2005-NA-PET-CT Ganzkoerper primaer mit KM-44792	11.53282642364502	82.9695053100586
464	PETCT_f2f28337ba	05-03-2001-NA-PET-CT Ganzkoerper primaer mit KM-27577	54.69072723388672	8.9301118850708
465	PETCT_f60ea3abc5	05-03-2003-NA-PET-CT Ganzkoerper primaer mit KM-12218	578.4078979492188	454.71478271484375
466	PETCT_f21755a99b	05-05-2005-NA-PET-CT Ganzkoerper primaer mit KM-44651	961.8402099609376	757.4371948242188
467	PETCT_fde79b6aa9	05-09-2005-NA-PET-CT Ganzkoerper primaer mit KM-13154	43.5186882019043	22.27630043029785
468	PETCT_ed9fa4eff1	05-11-2001-NA-PET-CT Ganzkoerper primaer mit KM-00631	209.9919891357422	256.07916259765625
469	PETCT_e79291780d	05-14-2007-NA-PET-CT Ganzkoerper primaer mit KM-72066	2.2393836975097656	10.56991195678711
470	PETCT_ef9d41b836	05-21-2001-NA-PET-CT Ganzkoerper primaer mit KM-39055	1164.0316162109375	808.8173217773438
471	PETCT_f7067b7bbb	05-26-2001-NA-PET-CT Ganzkoerper primaer mit KM-25597	187.7350006103516	73.63591766357422
472	PETCT_eeeda112bb	06-07-2003-NA-PET-CT Ganzkoerper primaer mit KM-99935	179.51148986816406	267.9534912109375
473	PETCT_f9e0c504af	06-29-2003-NA-PET-CT Ganzkoerper primaer mit KM-14170	19.73145866394043	9.371807098388672
474	PETCT_f47e31ceb5	07-26-2003-NA-PET-CT Ganzkoerper primaer mit KM-36586	6.705709934234619	7.112513542175293
475	PETCT_f637b5930b	07-27-2003-NA-PET-CT Ganzkoerper nativ u. mit KM-06338	1.7541838884353638	11.114178657531738
476	PETCT_ea6c621616	08-08-2005-NA-PET-CT Ganzkoerper primaer mit KM-54129	29.323486328125	77.3572006225586
477	PETCT_ea9302fb0f	08-23-2003-NA-PET-CT Ganzkoerper primaer mit KM-17015	28.62678909301757	75.598876953125
478	PETCT_f4668d2bdc	09-04-2000-NA-PET-CT Ganzkoerper primaer mit KM-84583	48.19651412963867	5.953407764434815
479	PETCT_f24f3ce1da	09-14-2001-NA-PET-CT Ganzkoerper primaer mit KM-27130	198.7826232910156	40.784122467041016
480	PETCT_ed9dca00d2	09-25-2004-NA-PET-CT Ganzkoerper primaer mit KM-44626	274.9465637207031	251.1018829345703
481	PETCT_ebb0045704	09-27-2002-NA-Unspecified CT-08213	99.24201965332033	146.86436462402344
482	PETCT_e77124b7f4	09-29-2005-NA-PET-CT Ganzkoerper primaer mit KM-55351	300.1644897460937	185.90896606445312
483	PETCT_fbd907a179	10-04-2003-NA-PET-CT Ganzkoerper primaer mit KM-52084	9.169032096862791	7.047191619873047
484	PETCT_e9e1a391b5	10-11-2001-NA-PET-CT Ganzkoerper primaer mit KM-59356	66.28575897216797	7.707929611206055
485	PETCT_ea051a3e6c	10-22-2004-NA-PET-CT Ganzkoerper primaer mit KM-19249	994.547607421875	895.306884765625
486	PETCT_f11f3d3692	10-24-2003-NA-PET-CT Ganzkoerper primaer mit KM-24052	109.30680847167967	74.90716552734375
487	PETCT_ec6b934720	10-25-2002-NA-PET-CT Ganzkoerper primaer mit KM-66107	97.43807220458984	104.34506225585938
488	PETCT_ea0fd89f0f	10-25-2003-NA-PET-CT Ganzkoerper primaer mit KM-32502	527.5490112304688	679.0082397460938
489	PETCT_f5c2c09846	10-28-2002-NA-PET-CT Ganzkoerper primaer mit KM-57257	219.9696807861328	105.42683410644533
490	PETCT_e77c5fca12	10-28-2002-NA-PET-CT Ganzkoerper primaer mit KM-85839	69.93097686767578	7.156269073486328
491	PETCT_f4813007a0	11-25-2000-NA-PET-CT Ganzkoerper primaer mit KM-79113	37.85802459716797	6.28737735748291
492	PETCT_fb014a1ea0	12-01-2005-NA-PET-CT Ganzkoerper primaer mit KM-85859	8.235955238342285	7.390777111053467
493	PETCT_e9be8ec30f	12-12-2002-NA-PET-CT Ganzkoerper primaer mit KM-29714	84.28791046142578	125.16290283203124
494	PETCT_e61c9da258	12-13-2002-NA-PET-CT Ganzkoerper primaer mit KM-78457	152.78817749023438	14.163397789001465
495	PETCT_fcdbe15200	12-14-2003-NA-PET-CT Ganzkoerper primaer mit KM-11682	77.73149871826172	47.253047943115234
496	PETCT_f1ca0f7c4c	12-22-2001-NA-PET-CT Ganzkoerper primaer mit KM-21488	27.19607162475586	8.030949592590332
497	PETCT_fde66dd53a	12-22-2005-NA-PET-CT Ganzkoerper primaer mit KM-79975	6.108541011810303	29.317440032958984
498	PETCT_fe705ea1cc	12-29-2002-NA-Unspecified CT ABDOMEN-93772	262.0825500488281	151.02052307128906
