# Supplementary material for: Interpretable predictions from whole-body FDG-PET/CT using parameters associated with clinical outcome
Source: Commun Med (Lond). 2026 Apr 20;6:232. doi: 10.1038/s43856-026-01567-w (PMC13096647; doi:10.1038/s43856-026-01567-w)
Supplement: Supplementary file 7 — Supplementary Data 4 [file 43856_2026_1567_MOESM7_ESM.csv]

	pat_ID	scan_date	GT	prediction (age)
0	PETCT_099b3fd402	01-03-2003-NA-PET-CT Ganzkoerper nativ-84728	95.0	79.09872436523438
1	PETCT_1bdefef7d5	01-14-2006-NA-PET-CT Ganzkoerper primaer mit KM-32502	56.0	54.50926971435547
2	PETCT_185bac7954	01-22-2005-NA-PET-CT Ganzkoerper primaer mit KM-96761	53.0	58.69332885742188
3	PETCT_080922db5a	01-28-2006-NA-PET-CT Teilkoerper primaer mit KM-83609	51.0	47.80514144897461
4	PETCT_0e2034240b	01-31-2003-NA-PET-CT Ganzkoerper primaer mit KM-08517	79.0	55.99427795410156
5	PETCT_07b7e9abfc	02-10-2003-NA-PET-CT Ganzkoerper nativ-08717	76.0	74.35301208496094
6	PETCT_0f4ee9e078	02-10-2005-NA-PET-CT Ganzkoerper primaer mit KM-08757	71.0	80.71842956542969
7	PETCT_1956667fce	02-10-2006-NA-PET-CT Ganzkoerper primaer mit KM-90464	65.0	70.33777618408203
8	PETCT_119165872d	02-12-2005-NA-PET-CT Ganzkoerper primaer mit KM-05102	78.0	70.8237075805664
9	PETCT_1a1712f7d0	02-14-2005-NA-PET-CT Ganzkoerper primaer mit KM-78148	59.0	64.97956848144531
10	PETCT_1a1712f7d0	02-16-2007-NA-PET-CT Ganzkoerper primaer mit KM-50630	59.0	67.23344421386719
11	PETCT_13b40a817b	02-18-2001-NA-PET-CT Ganzkoerper primaer mit KM-46202	57.0	56.57898712158203
12	PETCT_04606080a0	02-20-2003-NA-PET-CT Ganzkoerper primaer mit KM-22538	62.0	62.70907211303711
13	PETCT_0e9a98ecda	02-20-2003-NA-PET-CT Ganzkoerper primaer mit KM-36915	51.0	51.56724548339844
14	PETCT_15cfa01130	02-24-2001-NA-PET-CT Ganzkoerper primaer mit KM-49873	82.0	76.52588653564453
15	PETCT_05d8640f52	02-24-2005-NA-PET-CT Ganzkoerper nativ-80214	79.0	90.26878356933594
16	PETCT_1285b86bea	02-24-2006-NA-PET-CT Ganzkoerper primaer mit KM-49419	69.0	36.85240173339844
17	PETCT_05d5a79faf	02-25-2005-NA-PET-CT Ganzkoerper primaer mit KM-20586	28.0	26.455053329467773
18	PETCT_141fffa2a9	03-01-2003-NA-PET-CT Ganzkoerper nativ-74292	68.0	52.74056243896485
19	PETCT_11e258cc1f	03-06-2003-NA-PET-CT Ganzkoerper primaer mit KM-87979	24.0	28.281110763549805
20	PETCT_01682f60c3	03-11-2002-NA-PET-CT Ganzkoerper primaer mit KM-03431	62.0	62.038330078125
21	PETCT_06a46414eb	03-12-2006-NA-PET-CT Ganzkoerper primaer mit KM-38502	66.0	67.68980407714844
22	PETCT_1b199d094d	03-16-2002-NA-PET-CT Ganzkoerper primaer mit KM-32644	66.0	87.9278564453125
23	PETCT_05808cf24e	03-18-2006-NA-PET-CT Ganzkoerper primaer mit KM-91344	48.0	55.75362014770508
24	PETCT_0011f3deaf	03-23-2003-NA-PET-CT Ganzkoerper primaer mit KM-10445	63.0	51.869510650634766
25	PETCT_0168f65af8	04-04-2003-NA-PET-CT Ganzkoerper primaer mit KM-82224	73.0	67.1309814453125
26	PETCT_1019ae8551	04-06-2007-NA-PET-CT Ganzkoerper primaer mit KM-62131	72.0	60.732421875
27	PETCT_193dea6ac7	04-10-2003-NA-PET-CT Teilkoerper nativ-95894	76.0	70.95675659179688
28	PETCT_19b68a666b	04-14-2005-NA-PET-CT Ganzkoerper primaer mit KM-01313	77.0	69.04344177246094
29	PETCT_06d55e8295	04-17-2003-NA-PET-CT Teilkoerper primaer mit KM-01782	46.0	47.55500030517578
30	PETCT_185da4c8b6	04-18-2003-NA-PET-CT Ganzkoerper primaer mit KM-06919	73.0	79.79127502441406
31	PETCT_07574bfa00	04-20-2003-NA-PET-CT Ganzkoerper primaer mit KM-91235	19.0	24.28060531616211
32	PETCT_06e7c24059	04-22-2005-NA-PET-CT Ganzkoerper primaer mit KM-97021	65.0	65.01380920410156
33	PETCT_0fa313309d	04-23-2005-NA-Unspecified CT-29055	75.0	64.18173217773438
34	PETCT_14929994cf	04-30-2005-NA-PET-CT Ganzkoerper primaer mit KM-47251	79.0	74.4898681640625
35	PETCT_0b57b247b6	05-02-2002-NA-PET-CT Ganzkoerper primaer mit KM-42966	21.0	23.372045516967773
36	PETCT_07fec0d985	05-04-2006-NA-PET-CT Ganzkoerper primaer mit KM-11312	50.0	48.94644927978516
37	PETCT_1a8bd52f71	05-05-2006-NA-PET-CT Ganzkoerper primaer mit KM-99815	80.0	77.71682739257812
38	PETCT_182bdeba22	05-10-2007-NA-PET-CT Ganzkoerper primaer mit KM-88669	57.0	51.912715911865234
39	PETCT_11afab3485	05-25-2003-NA-PET-CT Ganzkoerper primaer mit KM-50146	79.0	74.998291015625
40	PETCT_14f931f634	06-09-2005-NA-PET-CT Ganzkoerper primaer mit KM-87681	56.0	64.64053344726562
41	PETCT_1553bd8c8f	06-14-2007-NA-PET-CT Ganzkoerper primaer mit KM-72421	55.0	55.15381622314453
42	PETCT_1928952a0f	06-20-2003-NA-PET-CT Ganzkoerper primaer mit KM-40834	60.0	75.68269348144531
43	PETCT_1a90052cb2	06-22-2001-NA-PET-CT Ganzkoerper primaer mit KM-47169	50.0	43.39336395263672
44	PETCT_176bdc5388	06-22-2006-NA-PET-CT Ganzkoerper primaer mit KM-71560	77.0	66.59689331054688
45	PETCT_1a3d4e63ee	07-03-2004-NA-PET-CT Ganzkoerper primaer mit KM-34298	69.0	65.66120910644531
46	PETCT_1a1712f7d0	07-05-2001-NA-PET-CT Ganzkoerper primaer mit KM-51804	59.0	63.055301666259766
47	PETCT_1291700093	07-13-2003-NA-PET-CT Ganzkoerper primaer mit KM-76048	52.0	48.43980026245117
48	PETCT_16cdbc8689	07-15-2005-NA-PET-CT Ganzkoerper primaer mit KM-33251	51.0	32.17311477661133
49	PETCT_0143bab87a	07-17-2005-NA-PET-CT Ganzkoerper primaer mit KM-33529	84.0	80.34474182128906
50	PETCT_15f4b7254f	07-18-2003-NA-PET-CT Ganzkoerper primaer mit KM-44296	31.0	27.10204696655273
51	PETCT_072833774e	07-23-2006-NA-PET-CT Teilkoerper primaer mit KM-84430	76.0	61.112396240234375
52	PETCT_0beb67c923	07-25-1999-NA-PET-CT Ganzkoerper primaer mit KM-37911	56.0	53.20191955566406
53	PETCT_1956667fce	07-28-2005-NA-PET-CT Ganzkoerper primaer mit KM-69901	65.0	62.0809440612793
54	PETCT_05808cf24e	07-29-1999-NA-PET-CT Ganzkoerper nativ-42289	48.0	54.839473724365234
55	PETCT_19838cb8e5	07-29-2002-NA-PET-CT Ganzkoerper primaer mit KM-25383	80.0	79.87678527832031
56	PETCT_048981112f	07-31-2005-NA-Unspecified CT ABDOMEN-50330	77.0	82.1444320678711
57	PETCT_1781ba966c	08-08-2002-NA-PET-CT Ganzkoerper primaer mit KM-99061	60.0	59.14537048339844
58	PETCT_0b98dbe00d	08-11-2002-NA-PET-CT Ganzkoerper primaer mit KM-83616	58.0	69.55810546875
59	PETCT_0af7ffe12a	08-12-2005-NA-PET-CT Ganzkoerper primaer mit KM-96698	61.0	58.99642181396485
60	PETCT_01140d52d8	08-13-2005-NA-PET-CT Ganzkoerper primaer mit KM-56839	61.0	53.1371955871582
61	PETCT_18e8b02af3	08-14-2005-NA-PET-CT Ganzkoerper nativ-69934	54.0	73.32353973388672
62	PETCT_147a9fcff3	08-16-2001-NA-PET-CT Ganzkoerper primaer mit KM-80653	76.0	68.82597351074219
63	PETCT_15a205ffcc	08-19-2005-NA-PET-CT Ganzkoerper primaer mit KM-93089	81.0	75.27317810058594
64	PETCT_0410759456	08-22-2003-NA-PET-CT Ganzkoerper primaer mit KM-20805	78.0	67.13359069824219
65	PETCT_0225325b91	08-22-2005-NA-PET-CT Teilkoerper primaer mit KM-72660	58.0	42.37005615234375
66	PETCT_17d334cb6c	08-28-2000-NA-Unspecified CT ABDOMEN-62383	61.0	62.25801467895508
67	PETCT_098c4b7b87	08-31-2003-NA-PET-CT Ganzkoerper nativ-71743	71.0	76.39463806152344
68	PETCT_0223010e46	09-04-2003-NA-PET-CT Ganzkoerper primaer mit KM-25360	76.0	70.46174621582031
69	PETCT_1a90052cb2	09-06-2003-NA-PET-CT Ganzkoerper primaer mit KM-80674	50.0	60.435829162597656
70	PETCT_0f44cec2e6	09-07-2003-NA-PET-CT Ganzkoerper primaer mit KM-99224	79.0	85.92915344238281
71	PETCT_13d0984c93	09-08-2003-NA-PET-CT Ganzkoerper primaer mit KM-48750	52.0	63.31658554077149
72	PETCT_08212d7f6c	09-11-2003-NA-PET-CT Ganzkoerper primaer mit KM-65721	54.0	54.2573127746582
73	PETCT_0117d7f11f	09-13-2001-NA-PET-CT Ganzkoerper primaer mit KM-68547	52.0	54.64614486694336
74	PETCT_14c4d2c208	09-22-2002-NA-PET-CT Ganzkoerper primaer mit KM-60478	51.0	61.94145965576172
75	PETCT_108c1763d4	09-30-2004-NA-PET-CT Ganzkoerper primaer mit KM-86848	69.0	68.08828735351562
76	PETCT_09ee00bdc6	09-30-2005-NA-PET-CT Ganzkoerper primaer mit KM-22800	78.0	61.60538101196289
77	PETCT_0fa313309d	10-03-2005-NA-PET-CT Ganzkoerper primaer mit KM-74496	75.0	68.30725860595703
78	PETCT_1253499c80	10-07-2005-NA-PET-CT Ganzkoerper primaer mit KM-50242	53.0	58.3369026184082
79	PETCT_0c13e4df10	10-11-2003-NA-PET-CT Ganzkoerper primaer mit KM-89759	36.0	35.114341735839844
80	PETCT_15f4b7254f	10-11-2003-NA-PET-CT Ganzkoerper primaer mit KM-99526	31.0	36.82106018066406
81	PETCT_173b804eda	10-11-2004-NA-PET-CT Ganzkoerper nativ-64205	75.0	68.74717712402344
82	PETCT_02ba7e20f5	10-12-2001-NA-PET-CT Ganzkoerper primaer mit KM-27172	67.0	58.56130599975586
83	PETCT_0cda25453b	10-12-2003-NA-PET-CT Ganzkoerper primaer mit KM-47333	73.0	57.98538589477539
84	PETCT_0ea07b421b	10-27-2001-NA-PET-CT Ganzkoerper primaer mit KM-81811	70.0	70.11897277832031
85	PETCT_0dbf2c2731	10-27-2005-NA-PET-CT Ganzkoerper primaer mit KM-07954	70.0	71.88328552246094
86	PETCT_1ac497ed9d	10-28-2004-NA-PET-CT Ganzkoerper primaer mit KM-22078	63.0	64.05162048339844
87	PETCT_1b1bdfc35b	10-29-2000-NA-PET-CT Ganzkoerper primaer mit KM-59300	46.0	37.674842834472656
88	PETCT_12025abab5	11-01-2004-NA-PET-CT Ganzkoerper primaer mit KM-18831	68.0	77.63993835449219
89	PETCT_0410759456	11-07-2002-NA-PET-CT Ganzkoerper primaer mit KM-75415	78.0	62.379981994628906
90	PETCT_08198c4f0c	11-10-2005-NA-PET-CT Ganzkoerper primaer mit KM-57428	60.0	72.17410278320312
91	PETCT_17b46d7275	11-13-2003-NA-PET-CT Teilkoerper primaer mit KM-01963	46.0	70.9427490234375
92	PETCT_04a4e1c874	11-18-2001-NA-PET-CT Ganzkoerper primaer mit KM-96019	57.0	61.74721908569336
93	PETCT_13f476b02b	11-19-2001-NA-PET-CT Ganzkoerper primaer mit KM-03903	58.0	50.99696731567383
94	PETCT_08cdb15e0b	11-21-2003-NA-PET-CT Ganzkoerper primaer mit KM-47234	55.0	68.51600646972656
95	PETCT_04ab5c61c9	11-22-2002-NA-PET-CT Ganzkoerper primaer mit KM-42241	20.0	39.79743957519531
96	PETCT_1774857f8e	11-23-2006-NA-PET-CT Ganzkoerper primaer mit KM-33663	62.0	66.98731994628906
97	PETCT_05bed31780	11-24-2003-NA-PET-CT Ganzkoerper primaer mit KM-09401	24.0	37.04665756225586
98	PETCT_154e94256c	11-25-2000-NA-PET-CT Ganzkoerper primaer mit KM-83128	69.0	69.78279113769531
99	PETCT_1bb48bfb40	12-02-2000-NA-PET-CT Ganzkoerper primaer mit KM-90244	81.0	77.7107162475586
100	PETCT_1472967bef	12-21-2002-NA-PET-CT Ganzkoerper primaer mit KM-48645	64.0	56.306434631347656
101	PETCT_22d07bdc49	01-05-2003-NA-PET-CT Ganzkoerper primaer mit KM-77260	64.0	69.33576965332031
102	PETCT_30c4b7062b	01-18-2001-NA-PET-CT Ganzkoerper primaer mit KM-73893	71.0	52.77840042114258
103	PETCT_32aa845af1	01-26-2007-NA-PET-CT Ganzkoerper primaer mit KM-03437	61.0	59.15916442871094
104	PETCT_20a607649d	01-27-2007-NA-PET-CT Ganzkoerper primaer mit KM-84908	76.0	70.38921356201172
105	PETCT_2ce074c2ea	02-04-2006-NA-PET-CT Ganzkoerper primaer mit KM-43376	62.0	59.22102737426758
106	PETCT_36d8219e3f	02-09-2006-NA-PET-CT Ganzkoerper primaer mit KM-44599	87.0	74.33565521240234
107	PETCT_38106fde84	02-13-2003-NA-PET-CT Ganzkoerper primaer mit KM-54309	81.0	75.16203308105469
108	PETCT_335a00191d	02-16-2001-NA-PET-CT Ganzkoerper primaer mit KM-25682	68.0	68.52116394042969
109	PETCT_31ddf5013a	02-22-2001-NA-PET-CT Ganzkoerper primaer mit KM-04471	54.0	63.99219131469727
110	PETCT_3049d4f1a4	02-24-2002-NA-PET-CT Ganzkoerper primaer mit KM-94895	64.0	58.86077880859375
111	PETCT_389462c0ac	03-03-2005-NA-PET-CT Ganzkoerper primaer mit KM-96605	58.0	57.58673477172852
112	PETCT_249c02c01c	03-06-2003-NA-PET-CT Ganzkoerper primaer mit KM-65884	37.0	36.04351425170898
113	PETCT_321bba14bc	03-07-2002-NA-PET-CT Ganzkoerper primaer mit KM-18724	71.0	71.35328674316406
114	PETCT_3708f576ec	03-08-2002-NA-PET-CT Ganzkoerper primaer mit KM-02034	68.0	69.8731460571289
115	PETCT_2ad62beb52	03-08-2003-NA-PET-CT Ganzkoerper primaer mit KM-98926	19.0	66.39409637451172
116	PETCT_32219760da	03-13-2003-NA-PET-CT Ganzkoerper primaer mit KM-33621	54.0	67.96308898925781
117	PETCT_20f4a3aa02	03-17-2005-NA-PET-CT Ganzkoerper primaer mit KM-72010	71.0	73.58345794677734
118	PETCT_2428b44e92	03-22-2007-NA-PET-CT Ganzkoerper primaer mit KM-30857	34.0	49.62093734741211
119	PETCT_274688d0a8	03-24-2007-NA-PET-CT Ganzkoerper primaer mit KM-59557	70.0	71.9724349975586
120	PETCT_34aa521b46	03-30-2007-NA-PET-CT Ganzkoerper primaer mit KM-44072	80.0	74.3905029296875
121	PETCT_30001118d0	04-03-1999-NA-PET-CT Ganzkoerper primaer mit KM-62786	35.0	27.718978881835938
122	PETCT_302613f9a5	04-06-2007-NA-PET-CT Ganzkoerper nativ-59045	61.0	60.61128616333008
123	PETCT_35c9c85a96	04-08-2005-NA-PET-CT Ganzkoerper primaer mit KM-92929	54.0	53.00457382202149
124	PETCT_24cb79a92b	04-13-2003-NA-PET-CT Ganzkoerper nativ-59029	78.0	69.03390502929688
125	PETCT_2140db0ca5	04-13-2007-NA-PET-CT Ganzkoerper primaer mit KM-11314	48.0	56.42484664916992
126	PETCT_30e2b83b74	04-26-2003-NA-PET-CT Ganzkoerper primaer mit KM-85741	78.0	83.15669250488281
127	PETCT_389462c0ac	04-27-2003-NA-PET-CT Ganzkoerper primaer mit KM-97036	58.0	68.31735229492188
128	PETCT_2d70838805	04-30-2007-NA-PET-CT Ganzkoerper primaer mit KM-77347	65.0	54.430946350097656
129	PETCT_2f2ee78c89	05-01-2003-NA-PET-CT Ganzkoerper primaer mit KM-09129	77.0	63.58112716674805
130	PETCT_275fb00a66	05-04-2001-NA-Unspecified CT ABDOMEN-27095	65.0	51.05755615234375
131	PETCT_21e4ffcb52	05-06-2002-NA-PET-CT Ganzkoerper primaer mit KM-72081	47.0	50.237789154052734
132	PETCT_2e44706eaf	05-06-2005-NA-PET-CT Ganzkoerper primaer mit KM-03974	69.0	73.00167083740234
133	PETCT_1f65acff65	05-06-2007-NA-PET-CT Ganzkoerper nativ u. mit KM-95034	63.0	55.9594955444336
134	PETCT_36870de2f2	05-14-2006-NA-PET-CT Ganzkoerper primaer mit KM-20980	78.0	59.82021331787109
135	PETCT_249dd35d0c	05-20-2005-NA-PET-CT Ganzkoerper primaer mit KM-75049	85.0	75.61943054199219
136	PETCT_2202a936e0	05-31-2002-NA-PET-CT Ganzkoerper primaer mit KM-73351	40.0	46.82918548583984
137	PETCT_2f9aec0275	05-31-2003-NA-PET-CT Ganzkoerper primaer mit KM-55211	21.0	31.32090377807617
138	PETCT_1cb2d26a19	06-04-2007-NA-PET-CT Ganzkoerper primaer mit KM-70937	66.0	58.9136962890625
139	PETCT_2b8064fbe2	06-11-2006-NA-PET-CT Ganzkoerper primaer mit KM-34492	54.0	61.977787017822266
140	PETCT_1f2a4f4280	06-12-2005-NA-PET-CT Ganzkoerper primaer mit KM-46988	57.0	56.83951568603516
141	PETCT_32aa845af1	06-15-2007-NA-PET-CT Ganzkoerper primaer mit KM-95846	61.0	74.66854858398438
142	PETCT_3481507253	06-17-2007-NA-PET-CT Ganzkoerper primaer mit KM-41462	38.0	38.987525939941406
143	PETCT_37472e737f	06-20-2003-NA-PET-CT Ganzkoerper primaer mit KM-10464	72.0	75.13472747802734
144	PETCT_2e97a9e5c2	06-23-2003-NA-PET-CT Ganzkoerper primaer mit KM-00442	54.0	53.65544509887695
145	PETCT_1fe6e48293	06-26-2003-NA-PET-CT Ganzkoerper primaer mit KM-45853	33.0	33.509700775146484
146	PETCT_29ab45ef17	06-27-2002-NA-PET-CT Ganzkoerper primaer mit KM-40288	47.0	50.09755325317383
147	PETCT_2dc17aaeaf	07-01-2005-NA-PET-CT Ganzkoerper primaer mit KM-40778	65.0	53.4836311340332
148	PETCT_25707f94a2	07-03-2003-NA-PET-CT Ganzkoerper primaer mit KM-46163	47.0	42.55641555786133
149	PETCT_27ad42f8a9	07-14-2002-NA-PET-CT Ganzkoerper primaer mit KM-67664	74.0	71.75345611572266
150	PETCT_372746cc99	07-15-2006-NA-PET-CT Ganzkoerper primaer mit KM-08738	49.0	44.28238296508789
151	PETCT_2922971d0f	07-19-2003-NA-PET-CT Ganzkoerper primaer mit KM-78645	77.0	52.06787490844727
152	PETCT_30e2b83b74	07-21-2003-NA-PET-CT Ganzkoerper nativ-81120	78.0	71.8437728881836
153	PETCT_249c02c01c	07-26-2003-NA-PET-CT Ganzkoerper primaer mit KM-83154	37.0	31.8138427734375
154	PETCT_38733c001e	07-28-2006-NA-PET-CT Ganzkoerper primaer mit KM-05310	50.0	54.14241409301758
155	PETCT_2a6f4f0753	07-31-2003-NA-PET-CT Ganzkoerper primaer mit KM-21938	80.0	69.1718521118164
156	PETCT_23ed525e82	08-01-2003-NA-PET-CT Ganzkoerper primaer mit KM-24219	52.0	50.3216438293457
157	PETCT_36bb0257fc	08-03-2003-NA-PET-CT Ganzkoerper primaer mit KM-17917	87.0	71.89679718017578
158	PETCT_1fc35d02da	08-09-2003-NA-PET-CT Ganzkoerper primaer mit KM-36800	73.0	63.23178863525391
159	PETCT_380f71df1e	08-19-2001-NA-PET-CT Ganzkoerper primaer mit KM-68308	62.0	63.99189758300781
160	PETCT_37952b7ffb	08-24-2002-NA-PET-CT Ganzkoerper primaer mit KM-55543	71.0	64.8611068725586
161	PETCT_389462c0ac	08-29-2005-NA-PET-CT Ganzkoerper primaer mit KM-43274	58.0	52.84489822387695
162	PETCT_2791a0b3c2	08-29-2005-NA-PET-CT Ganzkoerper primaer mit KM-72347	50.0	41.48006820678711
163	PETCT_30e2b83b74	09-01-2002-NA-PET-CT Ganzkoerper primaer mit KM-04419	78.0	81.08409881591797
164	PETCT_2d9638360e	09-09-2005-NA-PET-CT Ganzkoerper primaer mit KM-19870	28.0	53.06461715698242
165	PETCT_2122b88719	09-09-2006-NA-Unspecified CT-98490	79.0	55.70762634277344
166	PETCT_1e43e3d692	09-19-2002-NA-PET-CT Ganzkoerper primaer mit KM-73301	50.0	57.988128662109375
167	PETCT_1fcfa34d10	09-19-2003-NA-PET-CT Ganzkoerper primaer mit KM-71511	69.0	68.45418548583984
168	PETCT_35c9c85a96	09-23-2005-NA-PET-CT Ganzkoerper primaer mit KM-90618	54.0	62.461368560791016
169	PETCT_2a41141775	09-24-2005-NA-PET-CT Ganzkoerper primaer mit KM-94391	65.0	63.61710739135742
170	PETCT_2f587d00b1	09-27-2004-NA-Unspecified CT-22169	41.0	52.81538772583008
171	PETCT_2716c9bfff	10-04-2003-NA-PET-CT Ganzkoerper primaer mit KM-17239	43.0	38.34463882446289
172	PETCT_21853fc15b	10-12-2002-NA-PET-CT Ganzkoerper primaer mit KM-55807	69.0	62.0419921875
173	PETCT_345b11778a	10-14-2005-NA-PET-CT Ganzkoerper primaer mit KM-16793	63.0	75.24234771728516
174	PETCT_1f6b6b0548	10-16-2003-NA-PET-CT Ganzkoerper primaer mit KM-05707	38.0	34.73323440551758
175	PETCT_2b29531d8c	10-16-2005-NA-PET-CT Ganzkoerper primaer mit KM-56534	64.0	54.37990951538086
176	PETCT_2f9aec0275	10-17-2003-NA-PET-CT Ganzkoerper primaer mit KM-89491	21.0	32.06985855102539
177	PETCT_1fa22c576e	10-17-2004-NA-PET-CT Ganzkoerper primaer mit KM-16838	63.0	62.6038703918457
178	PETCT_28a0a0a163	10-22-2004-NA-PET-CT Ganzkoerper primaer mit KM-34619	49.0	47.74298095703125
179	PETCT_34d3efa936	10-22-2004-NA-PET-CT Ganzkoerper primaer mit KM-73875	52.0	49.7333869934082
180	PETCT_350e91119a	10-23-2005-NA-PET-CT Ganzkoerper primaer mit KM-47863	78.0	70.14311981201172
181	PETCT_35de69968e	10-27-2006-NA-PET-CT Ganzkoerper primaer mit KM-24640	68.0	65.48682403564453
182	PETCT_2716c9bfff	10-31-2002-NA-PET-CT Ganzkoerper primaer mit KM-60667	43.0	45.58740615844727
183	PETCT_245182006a	11-04-2000-NA-PET-CT Ganzkoerper primaer mit KM-02942	65.0	62.774227142333984
184	PETCT_2dac5ef654	11-04-2000-NA-PET-CT Ganzkoerper nativ u. mit KM-72375	69.0	70.2535171508789
185	PETCT_2f7200f771	11-05-2005-NA-PET-CT Ganzkoerper primaer mit KM-68738	56.0	48.23751831054688
186	PETCT_2946d59a94	11-06-2006-NA-PET-CT Ganzkoerper nativ-66800	78.0	70.17603302001953
187	PETCT_323cc5aff8	11-09-2001-NA-Unspecified CT ABDOMEN-48314	38.0	50.52629470825195
188	PETCT_265c26907a	11-10-2005-NA-PET-CT Ganzkoerper primaer mit KM-06968	61.0	62.06374740600586
189	PETCT_277fc3c67c	11-15-2003-NA-PET-CT Ganzkoerper primaer mit KM-80269	73.0	72.21414947509766
190	PETCT_29b372cb99	11-17-2006-NA-PET-CT Ganzkoerper primaer mit KM-23417	55.0	59.58610153198242
191	PETCT_2716c9bfff	11-20-2004-NA-PET-CT Ganzkoerper primaer mit KM-02459	43.0	34.523799896240234
192	PETCT_30287f520f	11-23-2003-NA-PET-CT Ganzkoerper primaer mit KM-15029	26.0	37.75937271118164
193	PETCT_223f70f0b0	11-29-2003-NA-PET-CT Ganzkoerper primaer mit KM-10527	45.0	52.35578155517578
194	PETCT_20995a0fe1	12-02-2005-NA-PET-CT Ganzkoerper nativ-92555	76.0	71.51477813720703
195	PETCT_234f8427c0	12-03-2005-NA-PET-CT Ganzkoerper primaer mit KM-49172	70.0	63.42410659790039
196	PETCT_234f8427c0	12-09-2004-NA-PET-CT Ganzkoerper primaer mit KM-25891	70.0	68.9167709350586
197	PETCT_2b60c8135a	12-09-2005-NA-PET-CT Ganzkoerper primaer mit KM-49696	32.0	36.00803756713867
198	PETCT_27d69a8466	12-16-2001-NA-PET-CT Ganzkoerper primaer mit KM-68630	79.0	69.74390411376953
199	PETCT_1f2a4f4280	12-20-2002-NA-PET-CT Ganzkoerper primaer mit KM-44694	57.0	56.03659439086914
200	PETCT_2745fb1adb	12-21-2002-NA-PET-CT Ganzkoerper primaer mit KM-90513	65.0	66.40538787841797
201	PETCT_2a78eed085	12-22-2001-NA-PET-CT Ganzkoerper primaer mit KM-17302	83.0	69.02094268798828
202	PETCT_42e9f16c09	01-05-2003-NA-PET-CT Ganzkoerper primaer mit KM-35445	79.0	70.46784973144531
203	PETCT_4bab91dccd	01-05-2006-NA-PET-CT Ganzkoerper primaer mit KM-29572	54.0	32.78575897216797
204	PETCT_4cb875dc0b	01-13-2005-NA-PET-CT Ganzkoerper primaer mit KM-53555	89.0	72.66929626464844
205	PETCT_448225c237	01-16-2006-NA-PET-CT Ganzkoerper primaer mit KM-96439	78.0	71.4037857055664
206	PETCT_4d7b745a7b	01-23-2003-NA-PET-CT Ganzkoerper primaer mit KM-29523	69.0	73.50320434570312
207	PETCT_47cd731006	01-25-2002-NA-PET-CT Ganzkoerper primaer mit KM-31216	76.0	67.24181365966797
208	PETCT_3b2a4af482	01-26-2003-NA-PET-CT Ganzkoerper primaer mit KM-86609	64.0	66.8887939453125
209	PETCT_4760c0139a	01-26-2006-NA-PET-CT Ganzkoerper primaer mit KM-28262	75.0	78.90322875976562
210	PETCT_48d5467561	01-27-2006-NA-PET-CT Ganzkoerper primaer mit KM-13285	59.0	51.45354080200195
211	PETCT_3d6f425a76	01-28-2002-NA-PET-CT Ganzkoerper primaer mit KM-67631	60.0	71.04850769042969
212	PETCT_3b1c9155f5	01-31-2003-NA-PET-CT Ganzkoerper primaer mit KM-94971	57.0	63.60238265991211
213	PETCT_4be28f9cd7	02-03-2002-NA-Unspecified CT ABDOMEN-10797	68.0	64.7562255859375
214	PETCT_4011ffe8ae	02-07-2005-NA-PET-CT Ganzkoerper primaer mit KM-03025	67.0	71.92924499511719
215	PETCT_44b08f570e	02-10-2001-NA-PET-CT Ganzkoerper primaer mit KM-98707	40.0	38.87903594970703
216	PETCT_4250de48c8	02-12-2001-NA-PET-CT Ganzkoerper primaer mit KM-84118	62.0	68.66648864746094
217	PETCT_48a34ccdf0	02-15-2003-NA-PET-CT Ganzkoerper primaer mit KM-78651	50.0	68.09297180175781
218	PETCT_389c968170	02-17-2006-NA-PET-CT Ganzkoerper primaer mit KM-04769	32.0	30.470535278320312
219	PETCT_4b688f46b0	02-18-2005-NA-PET-CT Ganzkoerper primaer mit KM-34892	89.0	41.1765022277832
220	PETCT_402c061122	02-22-2003-NA-PET-CT Ganzkoerper nativ-88656	79.0	65.90827941894531
221	PETCT_39159c05c2	02-23-2001-NA-PET-CT Ganzkoerper primaer mit KM-64318	67.0	62.173606872558594
222	PETCT_4848bebb10	02-23-2003-NA-PET-CT Ganzkoerper primaer mit KM-17214	63.0	57.95169448852539
223	PETCT_41fadf6520	02-27-2003-NA-PET-CT Ganzkoerper primaer mit KM-27536	68.0	68.64646911621094
224	PETCT_43647ff727	03-02-2006-NA-PET-CT Ganzkoerper primaer mit KM-05703	76.0	68.0016860961914
225	PETCT_48cb8662f7	03-07-2003-NA-PET-CT Ganzkoerper primaer mit KM-71496	78.0	64.38846588134766
226	PETCT_442a09f90e	03-16-2002-NA-PET-CT Ganzkoerper primaer mit KM-24290	79.0	68.73167419433594
227	PETCT_41472f5ce9	03-16-2003-NA-PET-CT Ganzkoerper primaer mit KM-95962	64.0	71.77412414550781
228	PETCT_46ee4ddd68	03-19-2007-NA-PET-CT Ganzkoerper primaer mit KM-86763	82.0	62.18878936767578
229	PETCT_3cf68da275	03-20-2003-NA-PET-CT Ganzkoerper primaer mit KM-37413	62.0	58.5402717590332
230	PETCT_41bd54f97a	03-25-2007-NA-PET-CT Ganzkoerper primaer mit KM-02055	53.0	53.34869384765625
231	PETCT_4776e75543	04-01-2007-NA-PET-CT Ganzkoerper primaer mit KM-74749	49.0	48.13055038452149
232	PETCT_48c70dc4a3	04-13-2007-NA-PET-CT Ganzkoerper primaer mit KM-01170	53.0	52.703155517578125
233	PETCT_44cfacfd6e	04-15-2007-NA-PET-CT Ganzkoerper primaer mit KM-69456	58.0	56.65412521362305
234	PETCT_4c75fa4a5d	04-19-2001-NA-PET-CT Ganzkoerper primaer mit KM-33664	48.0	27.21230697631836
235	PETCT_3ba0277c0c	04-26-2007-NA-PET-CT Ganzkoerper primaer mit KM-46623	79.0	67.30049133300781
236	PETCT_390129c0d2	04-27-2007-NA-PET-CT Ganzkoerper primaer mit KM-28147	51.0	59.72406005859375
237	PETCT_4076ea9a15	04-29-2005-NA-PET-CT Ganzkoerper primaer mit KM-17567	58.0	52.54766082763672
238	PETCT_3f3df20439	05-09-2005-NA-PET-CT Ganzkoerper primaer mit KM-26210	55.0	50.66689682006836
239	PETCT_424e9b79c5	05-11-2003-NA-PET-CT Ganzkoerper primaer mit KM-12121	52.0	61.33382415771485
240	PETCT_3c94a00f90	05-11-2007-NA-PET-CT Ganzkoerper primaer mit KM-83405	76.0	63.77865219116211
241	PETCT_43c9c71b31	05-14-2007-NA-PET-CT Ganzkoerper primaer mit KM-86948	80.0	73.48272705078125
242	PETCT_465176d213	05-16-2002-NA-PET-CT Ganzkoerper primaer mit KM-77090	72.0	72.02998352050781
243	PETCT_4a255db7bd	05-24-2003-NA-PET-CT Ganzkoerper primaer mit KM-52913	71.0	75.18291473388672
244	PETCT_38a374d01a	05-24-2007-NA-PET-CT Ganzkoerper primaer mit KM-60625	79.0	77.9237060546875
245	PETCT_4f7a8f41c0	05-27-2001-NA-PET-CT Ganzkoerper primaer mit KM-67950	49.0	66.94966125488281
246	PETCT_43323b7d42	05-27-2001-NA-PET-CT Ganzkoerper primaer mit KM-89158	51.0	46.37196731567383
247	PETCT_3bce0eb7aa	06-03-2007-NA-PET-CT Ganzkoerper primaer mit KM-45104	48.0	30.570899963378903
248	PETCT_3f5a9f616f	06-03-2007-NA-PET-CT Ganzkoerper primaer mit KM-90087	60.0	63.76448059082031
249	PETCT_4fb1817df3	06-06-2005-NA-PET-CT Ganzkoerper primaer mit KM-07366	46.0	52.851219177246094
250	PETCT_49479d6e64	06-07-2002-NA-PET-CT Ganzkoerper primaer mit KM-40984	77.0	69.48452758789062
251	PETCT_4cc808d16f	06-11-2006-NA-PET-CT Ganzkoerper primaer mit KM-36881	65.0	72.12958526611328
252	PETCT_3c3ee87fc6	06-13-2003-NA-PET-CT Ganzkoerper nativ-08758	80.0	75.1790542602539
253	PETCT_404f8c732f	06-14-2007-NA-PET-CT Ganzkoerper primaer mit KM-44688	51.0	48.58237457275391
254	PETCT_4c670a5445	06-22-2001-NA-PET-CT Ganzkoerper primaer mit KM-19705	74.0	64.39552307128906
255	PETCT_40a125468a	07-03-2004-NA-PET-CT Ganzkoerper primaer mit KM-99283	60.0	58.4990348815918
256	PETCT_44d6ba6772	07-13-2003-NA-PET-CT Teilkoerper primaer mit KM-66477	82.0	73.69317626953125
257	PETCT_3d6f425a76	07-22-2002-NA-PET-CT Ganzkoerper primaer mit KM-37622	60.0	67.3107681274414
258	PETCT_49f3d297b0	07-24-2003-NA-PET-CT Ganzkoerper primaer mit KM-42325	41.0	46.61753845214844
259	PETCT_44bf7dc508	07-25-2002-NA-PET-CT Ganzkoerper primaer mit KM-41879	59.0	64.18601989746094
260	PETCT_456e6f9dc2	07-28-2005-NA-PET-CT Ganzkoerper primaer mit KM-82544	64.0	64.31346130371094
261	PETCT_5109748328	08-03-2002-NA-PET-CT Ganzkoerper primaer mit KM-85229	48.0	48.800384521484375
262	PETCT_47f4460050	08-06-2006-NA-PET-CT Ganzkoerper primaer mit KM-39942	81.0	74.85209655761719
263	PETCT_416d3b9b78	08-14-2006-NA-PET-CT Ganzkoerper primaer mit KM-17835	56.0	60.068145751953125
264	PETCT_389c968170	08-19-2005-NA-PET-CT Ganzkoerper primaer mit KM-57236	32.0	36.72050476074219
265	PETCT_4785066413	08-24-2006-NA-PET-CT Ganzkoerper primaer mit KM-27776	28.0	45.3520736694336
266	PETCT_411801de5a	08-25-2002-NA-PET-CT Ganzkoerper primaer mit KM-89775	68.0	67.29801940917969
267	PETCT_402c061122	08-25-2003-NA-PET-CT Ganzkoerper nativ-22953	79.0	72.2584228515625
268	PETCT_4f6ff86453	08-25-2006-NA-PET-CT Ganzkoerper primaer mit KM-68065	81.0	67.49225616455078
269	PETCT_456d14846b	09-01-2003-NA-PET-CT Ganzkoerper primaer mit KM-55189	70.0	65.94331359863281
270	PETCT_3c3050f75e	09-05-2002-NA-PET-CT Ganzkoerper primaer mit KM-31873	63.0	69.9633560180664
271	PETCT_3b14690fce	09-07-2002-NA-PET-CT Ganzkoerper primaer mit KM-38312	56.0	47.498023986816406
272	PETCT_4404466919	09-10-2005-NA-PET-CT Ganzkoerper primaer mit KM-28076	52.0	59.90334701538086
273	PETCT_3f2ee0274d	09-16-2002-NA-PET-CT Ganzkoerper primaer mit KM-19611	59.0	56.8195915222168
274	PETCT_4c9e7be363	09-17-2000-NA-PET-CT Ganzkoerper primaer mit KM-90419	74.0	73.35305786132812
275	PETCT_5060603ba4	09-19-2003-NA-PET-CT Ganzkoerper nativ-36416	76.0	68.47109985351562
276	PETCT_4e3d83bfe3	09-29-2003-NA-PET-CT Ganzkoerper nativ u. mit KM-11805	53.0	51.455345153808594
277	PETCT_3eac8f16d4	09-30-2001-NA-PET-CT Ganzkoerper primaer mit KM-53315	58.0	66.22142028808594
278	PETCT_44b95650c3	10-02-2003-NA-PET-CT Ganzkoerper primaer mit KM-37785	48.0	54.57673645019531
279	PETCT_3a40a26443	10-02-2005-NA-PET-CT Ganzkoerper primaer mit KM-43565	50.0	70.67584228515625
280	PETCT_44c04dcf65	10-03-2003-NA-PET-CT Ganzkoerper primaer mit KM-99925	40.0	58.44712829589844
281	PETCT_40f0749cb7	10-06-2001-NA-PET-CT Ganzkoerper primaer mit KM-84242	70.0	74.2796630859375
282	PETCT_4481687483	10-17-2003-NA-PET-CT Ganzkoerper primaer mit KM-68961	49.0	57.44058609008789
283	PETCT_3b73c2480a	10-19-2001-NA-PET-CT Ganzkoerper primaer mit KM-00650	59.0	62.51666259765625
284	PETCT_48c70dc4a3	10-20-2006-NA-PET-CT Ganzkoerper primaer mit KM-96001	53.0	64.75448608398438
285	PETCT_3fd361ec14	10-24-2004-NA-PET-CT Ganzkoerper primaer mit KM-79985	51.0	53.31547546386719
286	PETCT_4ef69de4e1	10-25-2002-NA-PET-CT Teilkoerper primaer mit KM-18049	45.0	54.8408088684082
287	PETCT_48d5467561	10-28-2005-NA-PET-CT Ganzkoerper primaer mit KM-70383	59.0	45.23327255249024
288	PETCT_4ea806706c	10-30-2003-NA-PET-CT Ganzkoerper primaer mit KM-87631	19.0	32.19819641113281
289	PETCT_4dcf62f869	11-03-2000-NA-PET-CT Ganzkoerper primaer mit KM-52454	82.0	73.00967407226562
290	PETCT_3b26172779	11-10-2001-NA-PET-CT Ganzkoerper primaer mit KM-21405	58.0	66.05562591552734
291	PETCT_41f4d41517	11-13-2004-NA-PET-CT Ganzkoerper primaer mit KM-79881	80.0	73.46723937988281
292	PETCT_3a4be713a1	11-14-2002-NA-PET-CT Ganzkoerper primaer mit KM-08041	79.0	77.78300476074219
293	PETCT_437d2c96fe	11-16-2003-NA-PET-CT Teilkoerper nativ-51325	28.0	24.621023178100582
294	PETCT_4a0d2e5166	11-24-2006-NA-PET-CT Teilkoerper primaer mit KM-72298	58.0	52.96649169921875
295	PETCT_5001354a69	11-28-2002-NA-PET-CT Ganzkoerper primaer mit KM-67929	62.0	71.9183349609375
296	PETCT_3d8b79d739	11-28-2004-NA-PET-CT Ganzkoerper primaer mit KM-35511	59.0	55.99532699584961
297	PETCT_4095c12e2d	11-30-2006-NA-PET-CT Ganzkoerper primaer mit KM-93702	61.0	57.09650421142578
298	PETCT_474d7af918	12-09-2004-NA-PET-CT Ganzkoerper primaer mit KM-66154	52.0	49.24437713623047
299	PETCT_3c71e8f518	12-11-2000-NA-PET-CT Ganzkoerper primaer mit KM-59350	73.0	68.17801666259766
300	PETCT_4a72eeb991	12-23-2005-NA-PET-CT Ganzkoerper primaer mit KM-76289	54.0	56.3563346862793
301	PETCT_3cd49210eb	12-29-2002-NA-PET-CT Ganzkoerper primaer mit KM-16881	71.0	61.213165283203125
302	PETCT_63464433c8	01-04-2003-NA-PET-CT Ganzkoerper primaer mit KM-02056	66.0	63.5172233581543
303	PETCT_63dd9503eb	01-18-2001-NA-PET-CT Ganzkoerper primaer mit KM-34683	64.0	74.73208618164062
304	PETCT_64aff75516	01-20-2006-NA-PET-CT Ganzkoerper primaer mit KM-95123	60.0	64.67759704589844
305	PETCT_510fb36781	02-06-2003-NA-PET-CT Ganzkoerper primaer mit KM-07563	26.0	28.377140045166016
306	PETCT_644d80e987	02-15-2003-NA-PET-CT Ganzkoerper primaer mit KM-86028	72.0	69.67474365234375
307	PETCT_63508c679d	02-17-2005-NA-PET-CT Ganzkoerper primaer mit KM-71545	71.0	72.119873046875
308	PETCT_6170317f2e	02-18-2000-NA-PET-CT Ganzkoerper primaer mit KM-94274	11.0	32.39815139770508
309	PETCT_54977a7e76	02-21-2003-NA-PET-CT Ganzkoerper primaer mit KM-77235	37.0	55.84009552001953
310	PETCT_5c57a98a43	02-24-2005-NA-PET-CT Ganzkoerper primaer mit KM-15963	69.0	71.6127700805664
311	PETCT_6543c58e13	02-25-2001-NA-PET-CT Ganzkoerper primaer mit KM-72383	73.0	74.5950698852539
312	PETCT_5cf118ac06	02-28-2004-NA-PET-CT Ganzkoerper primaer mit KM-95778	21.0	30.17992401123047
313	PETCT_59309d6625	03-03-2006-NA-PET-CT Ganzkoerper primaer mit KM-38456	78.0	67.21881103515625
314	PETCT_55e3e62722	03-03-2007-NA-PET-CT Ganzkoerper primaer mit KM-09791	72.0	66.35598754882812
315	PETCT_5d994c3f44	03-05-2006-NA-PET-CT Ganzkoerper primaer mit KM-80237	73.0	73.61370086669922
316	PETCT_5c1baad5d8	03-06-2003-NA-PET-CT Ganzkoerper primaer mit KM-62219	85.0	71.07066345214844
317	PETCT_661ddc60e0	03-08-2002-NA-PET-CT Ganzkoerper primaer mit KM-11572	78.0	71.30155181884766
318	PETCT_595975bc57	03-10-2006-NA-PET-CT Ganzkoerper primaer mit KM-47727	54.0	54.646732330322266
319	PETCT_62405d117c	03-11-2001-NA-PET-CT Ganzkoerper primaer mit KM-26235	37.0	46.272945404052734
320	PETCT_65346b03b8	03-14-2004-NA-PET-CT Ganzkoerper primaer mit KM-22236	71.0	76.47648620605469
321	PETCT_5951afb86e	03-17-2006-NA-PET-CT Ganzkoerper nativ-68179	82.0	81.22547912597656
322	PETCT_544676de40	03-23-2007-NA-PET-CT Ganzkoerper primaer mit KM-57333	54.0	49.1128044128418
323	PETCT_581fa95eb0	03-24-2003-NA-PET-CT Ganzkoerper nativ-73563	78.0	78.17921447753906
324	PETCT_5fa9d9a820	03-24-2003-NA-PET-CT Ganzkoerper nativ-75918	80.0	78.27168273925781
325	PETCT_62b114e09b	03-27-2003-NA-PET-CT Ganzkoerper primaer mit KM-71302	62.0	66.05558776855469
326	PETCT_52f84711a5	04-01-2006-NA-PET-CT Teilkoerper primaer mit KM-59163	31.0	46.58102035522461
327	PETCT_5e339b2ecf	04-03-2003-NA-PET-CT Ganzkoerper primaer mit KM-97964	59.0	59.08335876464844
328	PETCT_62ced197ca	04-14-2003-NA-PET-CT Ganzkoerper primaer mit KM-61481	53.0	59.39717102050781
329	PETCT_64909533c5	04-14-2003-NA-PET-CT Ganzkoerper primaer mit KM-98015	61.0	67.72250366210938
330	PETCT_607c1b38e3	04-14-2007-NA-PET-CT Ganzkoerper primaer mit KM-59817	68.0	67.1279525756836
331	PETCT_55819a54c2	04-14-2007-NA-PET-CT Ganzkoerper primaer mit KM-69186	54.0	56.93936920166016
332	PETCT_548bd05667	04-24-2004-NA-PET-CT Ganzkoerper primaer mit KM-17081	80.0	71.88395690917969
333	PETCT_562294be56	04-28-2003-NA-PET-CT Ganzkoerper primaer mit KM-92374	29.0	32.12340545654297
334	PETCT_642d6c78d6	05-02-2005-NA-PET-CT Ganzkoerper primaer mit KM-84654	65.0	80.56674194335938
335	PETCT_62011ff15b	05-05-2005-NA-PET-CT Ganzkoerper primaer mit KM-31211	40.0	56.50245666503906
336	PETCT_55ae7986e1	05-10-2003-NA-PET-CT Ganzkoerper primaer mit KM-11736	61.0	62.57118606567383
337	PETCT_55d55902c6	05-11-2006-NA-PET-CT Ganzkoerper primaer mit KM-26216	60.0	67.09898376464844
338	PETCT_572fca6b44	05-23-2005-NA-PET-CT Ganzkoerper primaer mit KM-19541	60.0	64.75643920898438
339	PETCT_54bed1d98f	05-24-2003-NA-PET-CT Ganzkoerper nativ-15731	77.0	84.42607879638672
340	PETCT_5ac322455f	05-26-2003-NA-PET-CT Ganzkoerper primaer mit KM-53199	57.0	56.46497344970703
341	PETCT_5e339b2ecf	05-27-2006-NA-PET-CT Ganzkoerper primaer mit KM-41089	59.0	57.460227966308594
342	PETCT_5d10be5b89	05-30-2005-NA-PET-CT Ganzkoerper primaer mit KM-53829	54.0	52.68366241455078
343	PETCT_55ca11402a	06-05-2003-NA-PET-CT Ganzkoerper primaer mit KM-30298	52.0	49.99452590942383
344	PETCT_62b114e09b	06-09-2003-NA-PET-CT Ganzkoerper primaer mit KM-80184	62.0	58.17113494873047
345	PETCT_61d5bc58fc	06-15-2007-NA-PET-CT Ganzkoerper primaer mit KM-90966	36.0	50.231536865234375
346	PETCT_65a1330e90	06-16-2001-NA-PET-CT Ganzkoerper primaer mit KM-34748	57.0	66.7555923461914
347	PETCT_61d5bc58fc	06-18-2005-NA-PET-CT Ganzkoerper primaer mit KM-13784	36.0	52.37348556518555
348	PETCT_58f276897e	06-19-2005-NA-PET-CT Ganzkoerper primaer mit KM-96129	69.0	59.89702606201172
349	PETCT_61d5bc58fc	06-23-2006-NA-PET-CT Ganzkoerper primaer mit KM-82410	36.0	50.84168243408203
350	PETCT_5e2da717db	06-28-2002-NA-PET-CT Ganzkoerper primaer mit KM-20485	62.0	55.43286895751953
351	PETCT_6016a6c3af	07-01-2002-NA-PET-CT Ganzkoerper primaer mit KM-97119	81.0	69.72615051269531
352	PETCT_544676de40	07-03-2005-NA-PET-CT Ganzkoerper primaer mit KM-95400	54.0	55.012168884277344
353	PETCT_53a0610615	07-14-2001-NA-PET-CT Ganzkoerper primaer mit KM-95772	62.0	65.21133422851562
354	PETCT_527c5afc5d	07-18-2003-NA-PET-CT Ganzkoerper primaer mit KM-02474	76.0	74.55044555664062
355	PETCT_61348439bf	07-24-2005-NA-PET-CT Ganzkoerper primaer mit KM-57273	58.0	51.9378776550293
356	PETCT_515c40c4a6	07-24-2006-NA-PET-CT Ganzkoerper primaer mit KM-06231	29.0	42.13763427734375
357	PETCT_59e6d1de22	08-06-2005-NA-PET-CT Ganzkoerper primaer mit KM-59516	51.0	47.60018157958984
358	PETCT_64c0cba177	08-07-2006-NA-PET-CT Teilkoerper primaer mit KM-88504	43.0	42.40067672729492
359	PETCT_5c35fcbe89	08-10-2002-NA-PET-CT Ganzkoerper primaer mit KM-30248	55.0	76.19097137451172
360	PETCT_61663450f8	08-16-2003-NA-PET-CT Ganzkoerper primaer mit KM-08282	77.0	66.00337219238281
361	PETCT_60baa6979c	08-16-2003-NA-PET-CT Ganzkoerper primaer mit KM-94215	45.0	53.267704010009766
362	PETCT_63508c679d	08-21-2005-NA-PET-CT Ganzkoerper primaer mit KM-75693	71.0	73.56791687011719
363	PETCT_556b56485a	08-29-2003-NA-PET-CT Ganzkoerper primaer mit KM-83019	62.0	62.59709167480469
364	PETCT_62a78a061f	08-29-2005-NA-PET-CT Ganzkoerper primaer mit KM-87956	51.0	53.50273513793945
365	PETCT_5ef99b0b6b	09-07-2000-NA-PET-CT Ganzkoerper primaer mit KM-44649	56.0	38.5452880859375
366	PETCT_642d6c78d6	09-10-2005-NA-PET-CT Ganzkoerper primaer mit KM-47111	65.0	60.12066650390625
367	PETCT_5b0aa4e971	09-10-2006-NA-PET-CT Ganzkoerper primaer mit KM-53737	64.0	71.2217025756836
368	PETCT_5b10c3f524	09-12-2002-NA-PET-CT Ganzkoerper primaer mit KM-40542	59.0	72.16595458984375
369	PETCT_5f569fb737	09-12-2002-NA-PET-CT Ganzkoerper primaer mit KM-70669	65.0	76.14569091796875
370	PETCT_5bd311a5e9	09-12-2005-NA-PET-CT Ganzkoerper primaer mit KM-27550	66.0	65.80838012695312
371	PETCT_5fa9d9a820	09-13-2003-NA-PET-CT Ganzkoerper nativ-36159	80.0	79.60148620605469
372	PETCT_5fa9d9a820	09-15-2002-NA-PET-CT Ganzkoerper nativ-75551	80.0	78.94502258300781
373	PETCT_5d553bf6b4	09-16-2001-NA-PET-CT Ganzkoerper primaer mit KM-78907	73.0	78.63815307617188
374	PETCT_548213edf7	09-19-2005-NA-PET-CT Ganzkoerper primaer mit KM-05001	50.0	54.13751220703125
375	PETCT_5fa9d9a820	09-27-2004-NA-PET-CT Ganzkoerper nativ-86237	80.0	71.23285675048828
376	PETCT_57c05962c1	09-30-2005-NA-PET-CT Ganzkoerper primaer mit KM-07341	59.0	61.6324577331543
377	PETCT_65bd1a4c38	09-30-2005-NA-PET-CT Ganzkoerper primaer mit KM-59426	37.0	35.81897735595703
378	PETCT_64aff75516	10-16-2005-NA-PET-CT Ganzkoerper primaer mit KM-66236	60.0	62.08980178833008
379	PETCT_607c1b38e3	10-16-2006-NA-PET-CT Ganzkoerper primaer mit KM-03164	68.0	73.1383056640625
380	PETCT_5e81863014	10-18-2002-NA-PET-CT Ganzkoerper primaer mit KM-56073	39.0	38.41860580444336
381	PETCT_5255c79083	10-20-2001-NA-PET-CT Ganzkoerper primaer mit KM-36339	51.0	61.48596954345703
382	PETCT_562294be56	10-21-2002-NA-PET-CT Ganzkoerper primaer mit KM-66544	29.0	29.98079872131348
383	PETCT_6604b228c6	10-23-2004-NA-PET-CT Ganzkoerper primaer mit KM-29934	73.0	72.27665710449219
384	PETCT_5e0bc6cdda	10-27-2001-NA-PET-CT Ganzkoerper primaer mit KM-75350	73.0	78.575927734375
385	PETCT_5a274a0f26	11-08-2004-NA-PET-CT Ganzkoerper primaer mit KM-16422	27.0	35.691200256347656
386	PETCT_5e339b2ecf	11-11-2005-NA-PET-CT Ganzkoerper primaer mit KM-39829	59.0	59.22234725952149
387	PETCT_591b3025ff	11-13-2004-NA-PET-CT Ganzkoerper primaer mit KM-80221	85.0	75.11544799804688
388	PETCT_5de3ac617a	11-13-2005-NA-PET-CT Ganzkoerper primaer mit KM-12499	39.0	46.61455154418945
389	PETCT_5ac4fd9091	11-14-2004-NA-PET-CT Ganzkoerper primaer mit KM-54461	71.0	69.62977600097656
390	PETCT_562294be56	11-15-2003-NA-PET-CT Ganzkoerper primaer mit KM-29285	29.0	30.015899658203125
391	PETCT_631b419cef	11-23-2006-NA-PET-CT Ganzkoerper primaer mit KM-73635	59.0	58.39395904541016
392	PETCT_5a58935b68	12-06-2002-NA-PET-CT Ganzkoerper primaer mit KM-24073	62.0	69.31487274169922
393	PETCT_5420205a5f	12-07-2006-NA-PET-CT Ganzkoerper primaer mit KM-99033	81.0	81.6884765625
394	PETCT_5d6bf1e75f	12-10-2000-NA-PET-CT Ganzkoerper primaer mit KM-70028	83.0	74.47335052490234
395	PETCT_5c55b3087d	12-11-2000-NA-PET-CT Ganzkoerper primaer mit KM-76223	59.0	60.05344009399414
396	PETCT_53dad1785b	12-11-2005-NA-PET-CT Ganzkoerper primaer mit KM-08525	59.0	58.63882064819336
397	PETCT_53ccb9efbb	12-15-2005-NA-PET-CT Ganzkoerper primaer mit KM-33641	29.0	31.027719497680664
398	PETCT_544676de40	12-15-2005-NA-PET-CT Ganzkoerper primaer mit KM-44814	54.0	47.04248809814453
399	PETCT_61d5bc58fc	12-15-2005-NA-PET-CT Ganzkoerper primaer mit KM-78550	36.0	53.72067260742188
400	PETCT_5e8b013935	12-16-2001-NA-PET-CT Ganzkoerper primaer mit KM-57206	80.0	70.49462890625
401	PETCT_674c49778c	12-22-2002-NA-PET-CT Ganzkoerper primaer mit KM-47501	42.0	56.92833709716797
402	PETCT_6a3477cd9a	01-15-2005-NA-PET-CT Ganzkoerper primaer mit KM-52826	25.0	32.671138763427734
403	PETCT_7ce196485f	01-19-2006-NA-PET-CT Teilkoerper primaer mit KM-67152	65.0	46.21696853637695
404	PETCT_760c77b289	01-20-2002-NA-PET-CT Ganzkoerper primaer mit KM-00579	52.0	58.60861587524414
405	PETCT_7ee7610b9e	01-21-2006-NA-PET-CT Ganzkoerper primaer mit KM-58977	66.0	74.34918975830078
406	PETCT_78355d1d4f	01-23-2006-NA-PET-CT Ganzkoerper primaer mit KM-63813	70.0	70.20598602294922
407	PETCT_82137245b0	01-26-2002-NA-PET-CT Ganzkoerper primaer mit KM-20547	75.0	73.38106536865234
408	PETCT_7ed037687a	01-27-2003-NA-PET-CT Ganzkoerper primaer mit KM-34568	57.0	64.5336685180664
409	PETCT_7c1e6175e0	01-30-2005-NA-PET-CT Ganzkoerper primaer mit KM-42498	42.0	46.07511138916016
410	PETCT_790246c76c	02-07-2004-NA-PET-CT Ganzkoerper primaer mit KM-97446	18.0	29.034269332885746
411	PETCT_73597f33fe	02-10-2007-NA-PET-CT Ganzkoerper primaer mit KM-77540	59.0	73.74559020996094
412	PETCT_80d7e682f7	02-11-2005-NA-PET-CT Ganzkoerper primaer mit KM-04329	37.0	35.62731170654297
413	PETCT_7e5729ea40	02-21-2003-NA-PET-CT Ganzkoerper primaer mit KM-35422	59.0	55.113868713378906
414	PETCT_6d62e15c29	02-23-2007-NA-PET-CT Ganzkoerper primaer mit KM-49711	82.0	80.26795959472656
415	PETCT_7323c415d0	02-26-2006-NA-PET-CT Ganzkoerper primaer mit KM-21910	86.0	73.45486450195312
416	PETCT_81debf13a1	03-09-2006-NA-PET-CT Ganzkoerper primaer mit KM-10303	75.0	62.27675628662109
417	PETCT_7a8a062ed5	03-12-2005-NA-PET-CT Ganzkoerper primaer mit KM-27527	55.0	54.374610900878906
418	PETCT_71ac560ffe	03-19-2007-NA-PET-CT Ganzkoerper primaer mit KM-20185	74.0	76.17096710205078
419	PETCT_7365362464	03-22-2007-NA-PET-CT Ganzkoerper primaer mit KM-59710	53.0	63.99954605102539
420	PETCT_6e7c7f8087	03-23-2003-NA-PET-CT Ganzkoerper primaer mit KM-20555	57.0	64.19842529296875
421	PETCT_7978e9fe62	03-23-2003-NA-PET-CT Ganzkoerper primaer mit KM-85763	67.0	74.09361267089844
422	PETCT_6efefcb92a	03-26-2005-NA-PET-CT Ganzkoerper primaer mit KM-24165	83.0	72.2293701171875
423	PETCT_7d01eb835d	03-31-2002-NA-PET-CT Ganzkoerper primaer mit KM-36135	82.0	78.68672180175781
424	PETCT_792d7b6ad0	04-04-2005-NA-PET-CT Teilkoerper primaer mit KM-71581	55.0	51.16617202758789
425	PETCT_777fa0ba88	04-07-2003-NA-PET-CT Teilkoerper primaer mit KM-31863	47.0	47.78247833251953
426	PETCT_71ae114917	04-13-2003-NA-PET-CT Ganzkoerper primaer mit KM-89747	59.0	61.57879638671875
427	PETCT_7a3a27371a	04-13-2006-NA-PET-CT Ganzkoerper primaer mit KM-47449	65.0	64.42854309082031
428	PETCT_791ec15924	04-16-2001-NA-PET-CT Ganzkoerper primaer mit KM-50308	59.0	48.33857727050781
429	PETCT_7d97f7a102	04-21-2002-NA-PET-CT Ganzkoerper primaer mit KM-22679	60.0	49.32070541381836
430	PETCT_6c23f2686d	04-21-2007-NA-PET-CT Ganzkoerper primaer mit KM-36051	63.0	66.41586303710938
431	PETCT_80f7760f65	05-02-2005-NA-Unspecified CT ABDOMEN-33448	60.0	56.927764892578125
432	PETCT_7f2a604e03	05-05-2002-NA-PET-CT Ganzkoerper primaer mit KM-38994	64.0	69.30390930175781
433	PETCT_80ccbdadf9	05-06-2002-NA-PET-CT Ganzkoerper primaer mit KM-73465	53.0	58.86482620239258
434	PETCT_7147385005	05-09-2002-NA-PET-CT Ganzkoerper primaer mit KM-92807	50.0	47.66793823242188
435	PETCT_7ef5343426	05-12-2005-NA-PET-CT Ganzkoerper primaer mit KM-51720	63.0	52.68972396850586
436	PETCT_68ef307665	05-16-2003-NA-PET-CT Ganzkoerper primaer mit KM-38550	27.0	33.33747482299805
437	PETCT_73597f33fe	05-17-2007-NA-PET-CT Ganzkoerper primaer mit KM-62514	59.0	79.26800537109375
438	PETCT_69aa8dbfd2	05-24-2003-NA-PET-CT Teilkoerper nativ-05834	54.0	59.40763854980469
439	PETCT_7e56b0b62c	05-27-2006-NA-PET-CT Ganzkoerper primaer mit KM-57089	29.0	43.94842147827149
440	PETCT_74bbceaeeb	06-03-2005-NA-PET-CT Ganzkoerper primaer mit KM-94697	56.0	60.18539810180664
441	PETCT_7faf36a152	06-14-2002-NA-PET-CT Ganzkoerper primaer mit KM-16783	58.0	53.666297912597656
442	PETCT_7255ccbcf4	06-15-2003-NA-PET-CT Ganzkoerper primaer mit KM-75929	68.0	62.47862243652344
443	PETCT_7cfd708a53	06-17-2005-NA-PET-CT Ganzkoerper primaer mit KM-72140	55.0	69.44676208496094
444	PETCT_7b477e7e0d	06-19-2003-NA-PET-CT Ganzkoerper primaer mit KM-32373	76.0	75.0977554321289
445	PETCT_6c469107a0	06-23-2002-NA-PET-CT Ganzkoerper primaer mit KM-84161	75.0	67.35967254638672
446	PETCT_802f19931c	06-30-2002-NA-PET-CT Ganzkoerper primaer mit KM-43581	77.0	78.32181549072266
447	PETCT_7c96c4626d	06-30-2003-NA-PET-CT Ganzkoerper primaer mit KM-22056	57.0	56.4693717956543
448	PETCT_6b177a3c28	06-30-2005-NA-PET-CT Ganzkoerper primaer mit KM-89194	54.0	42.59468460083008
449	PETCT_75210090cd	07-02-2005-NA-PET-CT Ganzkoerper primaer mit KM-41469	59.0	57.0880126953125
450	PETCT_72725f2bda	07-06-2007-NA-PET-CT Ganzkoerper primaer mit KM-20241	81.0	76.46514129638672
451	PETCT_68a7ade33c	07-08-2001-NA-PET-CT Ganzkoerper primaer mit KM-05114	73.0	71.27568054199219
452	PETCT_75d5e740f0	07-11-2002-NA-PET-CT Teilkoerper primaer mit KM-73333	47.0	43.33144378662109
453	PETCT_770ee48d09	07-15-2005-NA-PET-CT Ganzkoerper primaer mit KM-58868	51.0	47.75735092163086
454	PETCT_80b8393c44	07-22-2002-NA-PET-CT Teilkoerper primaer mit KM-92543	55.0	63.71810150146485
455	PETCT_7b477e7e0d	07-26-2002-NA-PET-CT Ganzkoerper primaer mit KM-97314	76.0	74.04011535644531
456	PETCT_75d1080946	07-28-2003-NA-PET-CT Ganzkoerper primaer mit KM-72389	53.0	64.76286315917969
457	PETCT_6b20c7eabb	07-31-2003-NA-PET-CT Teilkoerper primaer mit KM-89480	61.0	60.214603424072266
458	PETCT_72d2d6de52	08-05-2005-NA-PET-CT Teilkoerper primaer mit KM-55761	49.0	42.54639434814453
459	PETCT_6c660140ca	08-06-2006-NA-PET-CT Ganzkoerper primaer mit KM-39365	77.0	62.51208114624024
460	PETCT_7948aa0e26	08-10-2001-NA-PET-CT Ganzkoerper primaer mit KM-23662	58.0	58.21206283569336
461	PETCT_73fda3a382	08-12-2005-NA-PET-CT Ganzkoerper primaer mit KM-37318	73.0	76.87335205078125
462	PETCT_69606f6a25	08-13-2006-NA-PET-CT Ganzkoerper primaer mit KM-06412	63.0	60.31003189086914
463	PETCT_7fbb39290e	08-15-2002-NA-PET-CT Ganzkoerper primaer mit KM-01459	68.0	67.98494720458984
464	PETCT_816732638d	08-18-2000-NA-PET-CT Ganzkoerper primaer mit KM-40823	79.0	72.2086181640625
465	PETCT_7094acd4c0	08-23-2001-NA-PET-CT Ganzkoerper primaer mit KM-28070	79.0	75.39805603027344
466	PETCT_6d62e15c29	08-24-2006-NA-PET-CT Ganzkoerper primaer mit KM-72408	82.0	80.29459381103516
467	PETCT_7958ce0f7c	08-31-2003-NA-PET-CT Ganzkoerper primaer mit KM-85489	77.0	70.33616638183594
468	PETCT_6f46454a8d	09-03-2005-NA-PET-CT Ganzkoerper primaer mit KM-10900	48.0	40.89663314819336
469	PETCT_6f46454a8d	09-07-2003-NA-PET-CT Ganzkoerper primaer mit KM-17255	48.0	42.10429382324219
470	PETCT_6f46454a8d	09-12-2002-NA-PET-CT Ganzkoerper primaer mit KM-14772	48.0	37.88630676269531
471	PETCT_75e42ff05f	09-21-2002-NA-PET-CT Ganzkoerper primaer mit KM-21375	56.0	57.451698303222656
472	PETCT_7abe274c10	09-21-2006-NA-PET-CT Ganzkoerper primaer mit KM-21377	71.0	48.51718521118164
473	PETCT_7d8aa1e94d	10-04-2002-NA-PET-CT Ganzkoerper primaer mit KM-89111	30.0	21.88021850585937
474	PETCT_7b42056ee3	10-13-2002-NA-PET-CT Ganzkoerper primaer mit KM-73138	74.0	70.7679672241211
475	PETCT_7a77b26403	10-20-2000-NA-PET-CT Ganzkoerper primaer mit KM-54468	62.0	62.928524017333984
476	PETCT_7cfaf65584	10-28-2006-NA-PET-CT Ganzkoerper primaer mit KM-65508	62.0	47.880496978759766
477	PETCT_75046e0c12	10-29-2004-NA-PET-CT Ganzkoerper primaer mit KM-48249	43.0	42.332767486572266
478	PETCT_777fa0ba88	11-04-2002-NA-PET-CT Teilkoerper primaer mit KM-03413	47.0	44.26168441772461
479	PETCT_78b89bc739	11-08-2004-NA-PET-CT Ganzkoerper primaer mit KM-17334	58.0	65.73257446289062
480	PETCT_742a9413db	11-10-2001-NA-PET-CT Ganzkoerper primaer mit KM-67094	65.0	69.70317077636719
481	PETCT_68b75093c5	11-12-2000-NA-PET-CT Ganzkoerper primaer mit KM-72515	57.0	59.12873077392578
482	PETCT_72ee9ec897	11-12-2001-NA-PET-CT Ganzkoerper primaer mit KM-30869	62.0	73.41020202636719
483	PETCT_80f21e1ed0	11-12-2006-NA-PET-CT Ganzkoerper primaer mit KM-60752	66.0	69.10099792480469
484	PETCT_8311aeddb9	11-13-2003-NA-PET-CT Ganzkoerper primaer mit KM-31618	69.0	71.45115661621094
485	PETCT_68f73c4518	11-13-2004-NA-PET-CT Ganzkoerper primaer mit KM-36034	28.0	33.94437789916992
486	PETCT_80f7760f65	11-14-2005-NA-PET-CT Ganzkoerper nativ u. mit KM-03423	60.0	61.3150520324707
487	PETCT_6e1dba94e8	11-15-2002-NA-PET-CT Ganzkoerper primaer mit KM-36676	69.0	71.4756088256836
488	PETCT_6d6a193655	11-17-2002-NA-PET-CT Ganzkoerper primaer mit KM-45963	77.0	76.30030822753906
489	PETCT_7b9d625330	11-17-2002-NA-PET-CT Ganzkoerper primaer mit KM-75418	51.0	55.97874450683594
490	PETCT_77bceab232	11-21-2002-NA-PET-CT Ganzkoerper primaer mit KM-21240	61.0	60.63359451293945
491	PETCT_69c90b6820	11-21-2005-NA-PET-CT Ganzkoerper primaer mit KM-67571	75.0	77.15510559082031
492	PETCT_7a262070a9	11-25-2005-NA-PET-CT Ganzkoerper primaer mit KM-58120	79.0	69.573486328125
493	PETCT_7faf36a152	11-27-2005-NA-PET-CT Ganzkoerper primaer mit KM-26480	58.0	58.86734390258789
494	PETCT_6dd36a2c19	11-28-2003-NA-PET-CT Ganzkoerper nativ-34848	63.0	66.85031127929688
495	PETCT_741f6130ed	11-28-2004-NA-PET-CT Teilkoerper primaer mit KM-17962	59.0	58.66032028198242
496	PETCT_7785c10e91	12-15-2006-NA-PET-CT Ganzkoerper primaer mit KM-36884	58.0	62.5681266784668
497	PETCT_824c6a0014	12-18-2005-NA-PET-CT Ganzkoerper primaer mit KM-51928	57.0	56.0385627746582
498	PETCT_685d7c09b5	12-23-2000-NA-PET-CT Ganzkoerper primaer mit KM-22883	36.0	35.848758697509766
499	PETCT_69ee62b035	12-26-2002-NA-PET-CT Ganzkoerper primaer mit KM-42071	53.0	52.8928337097168
500	PETCT_6aea5c3a03	12-27-2001-NA-PET-CT Ganzkoerper primaer mit KM-48586	63.0	58.81196594238281
501	PETCT_6fe855c937	12-29-2001-NA-PET-CT Ganzkoerper primaer mit KM-74146	61.0	43.62654113769531
502	PETCT_76ebd5c736	12-29-2005-NA-PET-CT Ganzkoerper primaer mit KM-09310	53.0	49.9218635559082
503	PETCT_84e7715ed9	01-04-2002-NA-PET-CT Ganzkoerper primaer mit KM-97526	76.0	70.59356689453125
504	PETCT_978c395243	01-13-2005-NA-PET-CT Ganzkoerper primaer mit KM-90116	50.0	49.03361511230469
505	PETCT_960c5f4262	01-16-2003-NA-Unspecified CT-00303	67.0	47.6298942565918
506	PETCT_8c8cd2699c	01-18-2004-NA-PET-CT Ganzkoerper primaer mit KM-44294	74.0	62.97883605957031
507	PETCT_8de6953d23	01-19-2001-NA-PET-CT Ganzkoerper primaer mit KM-85501	36.0	40.11959457397461
508	PETCT_85b69fed1c	01-21-2006-NA-PET-CT Ganzkoerper primaer mit KM-08512	49.0	58.358306884765625
509	PETCT_987c8a1160	01-22-2005-NA-PET-CT Ganzkoerper primaer mit KM-13761	47.0	52.74059677124024
510	PETCT_9c8842d12e	01-25-2004-NA-PET-CT Ganzkoerper primaer mit KM-69216	76.0	68.40120697021484
511	PETCT_87afc291ec	01-26-2006-NA-PET-CT Ganzkoerper primaer mit KM-76998	77.0	75.70943450927734
512	PETCT_8b14e6a819	01-29-2006-NA-PET-CT Ganzkoerper primaer mit KM-76427	49.0	70.88066101074219
513	PETCT_9b53627d23	02-11-2006-NA-PET-CT Ganzkoerper primaer mit KM-98837	51.0	50.81216049194336
514	PETCT_9a2c6e618a	02-14-2000-NA-PET-CT Ganzkoerper primaer mit KM-05254	72.0	64.47551727294922
515	PETCT_8a52353a72	02-17-2003-NA-PET-CT Ganzkoerper primaer mit KM-13495	38.0	27.317737579345703
516	PETCT_89065bc4ab	02-20-2004-NA-PET-CT Ganzkoerper primaer mit KM-11843	77.0	75.48834991455078
517	PETCT_8f2878df50	02-21-2003-NA-PET-CT Ganzkoerper primaer mit KM-89268	75.0	60.93498611450195
518	PETCT_960c5f4262	02-25-2005-NA-Unspecified CT ABDOMEN-99933	67.0	63.9525260925293
519	PETCT_9a66a81ad1	02-26-2005-NA-PET-CT Ganzkoerper primaer mit KM-42006	63.0	61.03114700317383
520	PETCT_88bcc970b3	02-28-2002-NA-PET-CT Ganzkoerper primaer mit KM-41395	75.0	68.56065368652344
521	PETCT_94cc0dac49	03-09-2007-NA-PET-CT Ganzkoerper primaer mit KM-58245	35.0	42.725372314453125
522	PETCT_8b74860ce6	03-10-2005-NA-PET-CT Ganzkoerper primaer mit KM-00433	21.0	19.38766098022461
523	PETCT_94cc0dac49	03-10-2006-NA-PET-CT Ganzkoerper primaer mit KM-53966	35.0	65.58755493164062
524	PETCT_83e4c5b578	03-11-2006-NA-PET-CT Ganzkoerper primaer mit KM-45776	75.0	72.1620864868164
525	PETCT_9afd440677	03-17-2003-NA-PET-CT Ganzkoerper primaer mit KM-70730	70.0	67.23738098144531
526	PETCT_86e54ea60a	03-18-2002-NA-PET-CT Ganzkoerper primaer mit KM-34788	74.0	71.12666320800781
527	PETCT_86153b2974	03-19-2006-NA-PET-CT Ganzkoerper primaer mit KM-79492	33.0	35.96669006347656
528	PETCT_9da159b835	03-23-2002-NA-PET-CT Ganzkoerper primaer mit KM-29121	51.0	57.42759323120117
529	PETCT_86153b2974	04-03-2005-NA-PET-CT Ganzkoerper primaer mit KM-66144	33.0	30.42910385131836
530	PETCT_8b73608326	04-04-2003-NA-PET-CT Teilkoerper nativ-68066	59.0	56.634910583496094
531	PETCT_8aa48809ea	04-16-2001-NA-PET-CT Ganzkoerper primaer mit KM-27681	62.0	59.8177604675293
532	PETCT_97320b0b58	04-17-2005-NA-PET-CT Ganzkoerper primaer mit KM-10200	22.0	32.414100646972656
533	PETCT_99e5728030	04-18-2002-NA-PET-CT Ganzkoerper primaer mit KM-06580	75.0	70.72369384765625
534	PETCT_8e905366fe	04-27-2001-NA-PET-CT Ganzkoerper primaer mit KM-77912	35.0	37.613502502441406
535	PETCT_9775598501	05-04-2001-NA-PET-CT Ganzkoerper primaer mit KM-41170	63.0	62.74465560913086
536	PETCT_8c5d99b459	05-04-2007-NA-PET-CT Ganzkoerper primaer mit KM-16657	62.0	74.24275970458984
537	PETCT_9a418f3b3a	05-11-2003-NA-PET-CT Ganzkoerper primaer mit KM-28692	58.0	72.32732391357422
538	PETCT_901573a747	05-13-2005-NA-PET-CT Ganzkoerper primaer mit KM-32417	27.0	17.82695198059082
539	PETCT_9a66a81ad1	05-13-2006-NA-PET-CT Ganzkoerper primaer mit KM-84406	63.0	61.60944747924805
540	PETCT_8b714a64e7	05-17-2007-NA-PET-CT Ganzkoerper primaer mit KM-38953	77.0	55.83445358276367
541	PETCT_9521502dbb	05-17-2007-NA-PET-CT Ganzkoerper primaer mit KM-42207	62.0	59.607215881347656
542	PETCT_912a25778f	05-17-2007-NA-PET-CT Ganzkoerper nativ-39637	78.0	77.47003173828125
543	PETCT_9ad7dffae6	05-22-2003-NA-PET-CT Ganzkoerper primaer mit KM-96349	37.0	51.82609176635742
544	PETCT_8838c53a63	05-22-2005-NA-PET-CT Ganzkoerper primaer mit KM-35455	51.0	45.4554328918457
545	PETCT_98c6af8b90	05-26-2003-NA-PET-CT Ganzkoerper primaer mit KM-21188	58.0	52.52825546264648
546	PETCT_9abb9583ec	05-30-2002-NA-PET-CT Ganzkoerper primaer mit KM-94034	60.0	58.88889694213867
547	PETCT_94962fe878	06-01-2007-NA-PET-CT Ganzkoerper primaer mit KM-57422	51.0	52.99174880981445
548	PETCT_86153b2974	06-05-2003-NA-PET-CT Ganzkoerper primaer mit KM-72845	33.0	40.78043365478516
549	PETCT_90d668ed29	06-07-2003-NA-PET-CT Ganzkoerper primaer mit KM-12980	23.0	18.77869415283203
550	PETCT_8bf08c9a42	06-09-2006-NA-PET-CT Ganzkoerper primaer mit KM-26861	53.0	76.68771362304688
551	PETCT_96e7a3ab28	06-14-2007-NA-PET-CT Ganzkoerper nativ-34864	70.0	73.57892608642578
552	PETCT_8b40e356dc	06-18-2007-NA-PET-CT Ganzkoerper nativ u. mit KM-04076	64.0	75.77141571044922
553	PETCT_9a583160ea	06-21-2007-NA-PET-CT Ganzkoerper primaer mit KM-74768	85.0	74.25252532958984
554	PETCT_979f9c3dba	06-22-2006-NA-PET-CT Ganzkoerper primaer mit KM-59545	75.0	69.96253967285156
555	PETCT_8eb3998417	07-03-2004-NA-PET-CT Ganzkoerper primaer mit KM-37591	69.0	77.28546905517578
556	PETCT_9b9d67b3ff	07-12-2003-NA-PET-CT Teilkoerper primaer mit KM-95263	62.0	61.61955642700195
557	PETCT_92c5c944a5	07-15-2002-NA-PET-CT Ganzkoerper primaer mit KM-02737	61.0	72.20760345458984
558	PETCT_9aa97cf103	07-18-2004-NA-PET-CT Ganzkoerper primaer mit KM-81345	19.0	25.78508186340332
559	PETCT_87afc291ec	07-20-2003-NA-PET-CT Ganzkoerper nativ-60370	77.0	72.81226348876953
560	PETCT_8de70b5cd7	07-22-2002-NA-PET-CT Ganzkoerper primaer mit KM-09110	75.0	74.60995483398438
561	PETCT_997d4ef9a7	07-22-2005-NA-PET-CT Ganzkoerper primaer mit KM-14519	48.0	57.36861801147461
562	PETCT_93bea242d1	07-25-2002-NA-PET-CT Ganzkoerper primaer mit KM-35614	82.0	69.6905288696289
563	PETCT_90ea6a6aaf	07-27-2001-NA-PET-CT Ganzkoerper primaer mit KM-53945	80.0	66.54090881347656
564	PETCT_855c7fca12	07-27-2006-NA-PET-CT Ganzkoerper primaer mit KM-14836	55.0	56.0146598815918
565	PETCT_97320b0b58	07-28-2005-NA-PET-CT Ganzkoerper primaer mit KM-33245	22.0	37.601707458496094
566	PETCT_9a83943958	08-03-2003-NA-PET-CT Ganzkoerper primaer mit KM-73758	72.0	63.97962951660156
567	PETCT_9a2bfe901f	08-06-2005-NA-PET-CT Ganzkoerper primaer mit KM-57085	42.0	41.13054656982422
568	PETCT_93132553f6	08-12-2002-NA-PET-CT Ganzkoerper primaer mit KM-51100	75.0	74.512451171875
569	PETCT_9902caa7ec	08-13-2006-NA-PET-CT Ganzkoerper primaer mit KM-17819	78.0	76.5653305053711
570	PETCT_9c68e484a7	08-14-2003-NA-PET-CT Ganzkoerper primaer mit KM-11439	72.0	67.45986938476562
571	PETCT_8f2878df50	08-22-2002-NA-PET-CT Ganzkoerper primaer mit KM-45456	75.0	67.45263671875
572	PETCT_99a7bfad23	08-26-2000-NA-PET-CT Ganzkoerper primaer mit KM-87293	59.0	53.98848724365234
573	PETCT_9837205b34	09-01-2002-NA-PET-CT Ganzkoerper primaer mit KM-19630	69.0	68.4095230102539
574	PETCT_89fb723947	09-03-2000-NA-PET-CT Ganzkoerper primaer mit KM-88227	58.0	73.36006164550781
575	PETCT_98cd91d44e	09-06-2003-NA-PET-CT Ganzkoerper primaer mit KM-87006	48.0	57.06201553344727
576	PETCT_9c9a347388	09-09-2000-NA-PET-CT Ganzkoerper primaer mit KM-73640	44.0	54.02848052978516
577	PETCT_9b982e72cb	09-15-2001-NA-Unspecified CT ABDOMEN-89934	70.0	68.71376037597656
578	PETCT_91cfa804b0	09-22-2006-NA-PET-CT Ganzkoerper primaer mit KM-30574	83.0	65.57132720947266
579	PETCT_8fea5f0537	09-26-2005-NA-PET-CT Teilkoerper primaer mit KM-33574	29.0	30.72522354125977
580	PETCT_86153b2974	10-02-2005-NA-PET-CT Ganzkoerper primaer mit KM-13514	33.0	35.92485046386719
581	PETCT_86153b2974	10-06-2006-NA-PET-CT Ganzkoerper primaer mit KM-83783	33.0	43.6878776550293
582	PETCT_92c3de23f5	10-08-2005-NA-PET-CT Ganzkoerper primaer mit KM-07499	61.0	66.39087677001953
583	PETCT_95efdaba3c	10-11-2003-NA-PET-CT Ganzkoerper primaer mit KM-59531	81.0	73.0115737915039
584	PETCT_9b1bb2165a	10-13-2002-NA-PET-CT Ganzkoerper primaer mit KM-15297	80.0	71.25408172607422
585	PETCT_8ec13728df	10-14-1999-NA-PET-CT Ganzkoerper primaer mit KM-64354	63.0	57.23528289794922
586	PETCT_9a66a81ad1	10-21-2005-NA-PET-CT Ganzkoerper primaer mit KM-71418	63.0	63.14221954345703
587	PETCT_963a71819a	10-29-2001-NA-PET-CT Ganzkoerper primaer mit KM-09823	61.0	72.29145812988281
588	PETCT_870181d7fd	10-31-2004-NA-PET-CT Ganzkoerper primaer mit KM-80978	47.0	55.76618957519531
589	PETCT_9a66a81ad1	10-31-2004-NA-PET-CT Ganzkoerper nativ-04122	63.0	80.51986694335938
590	PETCT_983a76fd43	11-01-2001-NA-PET-CT Ganzkoerper primaer mit KM-70379	47.0	45.38658142089844
591	PETCT_956520090b	11-01-2003-NA-PET-CT Ganzkoerper primaer mit KM-86141	43.0	43.10258865356445
592	PETCT_9c36b318e8	11-04-2006-NA-PET-CT Ganzkoerper primaer mit KM-91815	36.0	31.285377502441406
593	PETCT_8e02f36295	11-08-2004-NA-PET-CT Ganzkoerper primaer mit KM-16386	72.0	70.48192596435547
594	PETCT_94986389d4	11-11-2002-NA-PET-CT Ganzkoerper primaer mit KM-46343	61.0	60.92222595214844
595	PETCT_9d6e9223cc	11-16-2002-NA-Unspecified CT-30924	66.0	63.91025924682617
596	PETCT_9860ffe82d	11-19-2004-NA-PET-CT Ganzkoerper primaer mit KM-95403	69.0	63.411617279052734
597	PETCT_8af3757198	12-03-2006-NA-PET-CT Teilkoerper primaer mit KM-86910	55.0	38.228397369384766
598	PETCT_846c1af245	12-06-2002-NA-PET-CT Ganzkoerper primaer mit KM-40971	48.0	56.57350540161133
599	PETCT_9d97ac5d4d	12-12-2004-NA-PET-CT Ganzkoerper primaer mit KM-99586	65.0	58.4512825012207
600	PETCT_8311aeddb9	12-16-2005-NA-PET-CT Ganzkoerper primaer mit KM-57155	69.0	66.58948516845703
601	PETCT_8bebb676bf	12-20-2002-NA-PET-CT Ganzkoerper primaer mit KM-96920	74.0	84.24129486083984
602	PETCT_993d40ea7e	12-25-2005-NA-PET-CT Ganzkoerper primaer mit KM-79346	57.0	51.036502838134766
603	PETCT_a0c4dc1ef1	01-19-2003-NA-PET-CT Ganzkoerper primaer mit KM-11708	48.0	49.29957580566406
604	PETCT_a87dda9193	01-26-2003-NA-PET-CT Ganzkoerper primaer mit KM-56863	33.0	35.49332427978516
605	PETCT_ad99263bec	01-29-2006-NA-PET-CT Ganzkoerper primaer mit KM-06189	71.0	72.9742431640625
606	PETCT_ae6a37a9d6	02-10-2005-NA-PET-CT Ganzkoerper nativ-52902	72.0	65.95840454101562
607	PETCT_af119148fe	02-11-2005-NA-PET-CT Ganzkoerper primaer mit KM-59730	47.0	37.57963562011719
608	PETCT_9f491f1481	02-12-2006-NA-PET-CT Ganzkoerper primaer mit KM-19458	47.0	58.869415283203125
609	PETCT_a627fc68a1	02-14-2003-NA-PET-CT Ganzkoerper primaer mit KM-74771	69.0	64.98936462402344
610	PETCT_ae6a37a9d6	02-18-2006-NA-PET-CT Ganzkoerper nativ-18818	72.0	64.66905212402344
611	PETCT_ae46202abb	02-28-2003-NA-PET-CT Ganzkoerper primaer mit KM-77748	77.0	71.20661926269531
612	PETCT_a37da9e85d	03-02-2002-NA-PET-CT Ganzkoerper primaer mit KM-84920	70.0	67.93751525878906
613	PETCT_a19c2a0c65	03-05-2006-NA-PET-CT Ganzkoerper primaer mit KM-55038	64.0	65.07630920410156
614	PETCT_a1bc00ad60	03-06-2003-NA-PET-CT Ganzkoerper nativ-67040	49.0	41.5872688293457
615	PETCT_b1aa7ce13e	03-09-2003-NA-PET-CT Ganzkoerper primaer mit KM-97882	66.0	68.68156433105469
616	PETCT_a21200dcba	03-10-2005-NA-PET-CT Ganzkoerper primaer mit KM-40542	53.0	48.73585510253906
617	PETCT_a8a5e96821	03-11-2005-NA-PET-CT Ganzkoerper primaer mit KM-81737	48.0	32.16255187988281
618	PETCT_af547fa618	03-11-2006-NA-PET-CT Ganzkoerper primaer mit KM-11358	82.0	71.23143768310547
619	PETCT_b0e002e974	03-11-2007-NA-PET-CT Ganzkoerper primaer mit KM-27242	54.0	56.67675018310547
620	PETCT_b41bc7c1e5	03-12-2005-NA-PET-CT Ganzkoerper primaer mit KM-18795	19.0	44.24456405639648
621	PETCT_a82f03863a	03-19-2007-NA-PET-CT Ganzkoerper primaer mit KM-75117	76.0	72.38367462158203
622	PETCT_a1db71e797	03-25-2005-NA-PET-CT Ganzkoerper primaer mit KM-62987	40.0	31.61904525756836
623	PETCT_a61d8768d0	03-26-2004-NA-PET-CT Ganzkoerper primaer mit KM-57711	49.0	51.9296875
624	PETCT_ad7c6a4a58	03-28-2003-NA-Unspecified CT ABDOMEN-00777	66.0	72.91444396972656
625	PETCT_a7b323b3fd	04-01-2005-NA-PET-CT Ganzkoerper primaer mit KM-97322	20.0	19.77168273925781
626	PETCT_b0e002e974	04-02-2005-NA-PET-CT Ganzkoerper primaer mit KM-74530	54.0	65.50508117675781
627	PETCT_9f206193d3	04-07-2003-NA-PET-CT Ganzkoerper primaer mit KM-98703	25.0	24.319395065307617
628	PETCT_aee7d68f86	04-15-2002-NA-PET-CT Ganzkoerper primaer mit KM-24870	68.0	66.9476547241211
629	PETCT_b2f82ed4b9	04-17-2003-NA-PET-CT Ganzkoerper primaer mit KM-26753	28.0	28.450469970703125
630	PETCT_ae96f738c0	05-01-2003-NA-PET-CT Ganzkoerper primaer mit KM-67749	19.0	22.99051284790039
631	PETCT_a471649d35	05-06-2002-NA-PET-CT Ganzkoerper primaer mit KM-07385	67.0	66.7262954711914
632	PETCT_a2676f03c0	05-09-2003-NA-PET-CT Ganzkoerper primaer mit KM-90793	77.0	69.0931396484375
633	PETCT_b2244b5591	05-15-2003-NA-PET-CT Ganzkoerper primaer mit KM-34904	78.0	67.8091812133789
634	PETCT_a90955352e	05-16-2003-NA-PET-CT Ganzkoerper primaer mit KM-28986	35.0	27.60952377319336
635	PETCT_ae8c77a995	05-18-2007-NA-PET-CT Ganzkoerper nativ-79472	50.0	54.18618774414063
636	PETCT_b4247b8ecd	05-27-2007-NA-PET-CT Ganzkoerper primaer mit KM-57904	60.0	61.982032775878906
637	PETCT_b1d6679284	05-28-2007-NA-PET-CT Ganzkoerper primaer mit KM-34541	71.0	61.36376190185547
638	PETCT_a4ff5d0d9d	05-30-2005-NA-PET-CT Ganzkoerper primaer mit KM-03082	72.0	61.1435775756836
639	PETCT_af73b85f2c	06-19-2003-NA-PET-CT Ganzkoerper primaer mit KM-19562	78.0	68.71935272216797
640	PETCT_ab1fa26e5e	06-23-2001-NA-PET-CT Ganzkoerper primaer mit KM-50764	48.0	52.81699752807617
641	PETCT_a37b4bca43	06-23-2002-NA-PET-CT Ganzkoerper primaer mit KM-47963	65.0	63.69037628173828
642	PETCT_a29cae0316	06-29-2006-NA-PET-CT Ganzkoerper primaer mit KM-04681	53.0	55.601837158203125
643	PETCT_a22ec7f62b	06-30-2007-NA-PET-CT Ganzkoerper primaer mit KM-42389	58.0	61.02214050292969
644	PETCT_a4a66c4fa7	07-07-2006-NA-PET-CT Ganzkoerper primaer mit KM-13569	78.0	73.63236999511719
645	PETCT_a4cb97ffc7	07-11-2005-NA-PET-CT Ganzkoerper primaer mit KM-47854	80.0	67.33866882324219
646	PETCT_9ffd8409b3	07-15-2005-NA-PET-CT Ganzkoerper primaer mit KM-58670	40.0	40.44839477539063
647	PETCT_a86b3fad40	07-18-2003-NA-PET-CT Ganzkoerper primaer mit KM-17795	59.0	60.347904205322266
648	PETCT_b3e923029c	07-19-2003-NA-PET-CT Ganzkoerper primaer mit KM-84735	75.0	69.67637634277344
649	PETCT_ae3074834a	07-26-2003-NA-PET-CT Ganzkoerper primaer mit KM-46217	76.0	70.2622299194336
650	PETCT_9f206193d3	08-04-2003-NA-PET-CT Ganzkoerper primaer mit KM-09043	25.0	23.04010581970215
651	PETCT_b41bc7c1e5	08-06-2006-NA-PET-CT Ganzkoerper primaer mit KM-19480	19.0	49.89444732666016
652	PETCT_a1bc00ad60	08-10-2006-NA-PET-CT Ganzkoerper nativ-94184	49.0	51.9936408996582
653	PETCT_a9d7a14ba1	08-14-2000-NA-PET-CT Ganzkoerper primaer mit KM-73530	65.0	68.2155532836914
654	PETCT_ae6a37a9d6	08-18-2005-NA-PET-CT Ganzkoerper nativ-80520	72.0	67.22698974609375
655	PETCT_a2a68bbe97	08-21-2003-NA-PET-CT Ganzkoerper nativ u. mit KM-31502	48.0	34.324398040771484
656	PETCT_b327726c24	08-27-2000-NA-PET-CT Ganzkoerper primaer mit KM-56109	71.0	67.56198120117188
657	PETCT_a25083ff81	08-28-2003-NA-PET-CT Ganzkoerper primaer mit KM-20379	71.0	68.11053466796875
658	PETCT_a1d93ebc74	09-01-2003-NA-PET-CT Teilkoerper nativ-67659	80.0	69.2786865234375
659	PETCT_b42adab18e	09-05-2003-NA-PET-CT Ganzkoerper primaer mit KM-60746	85.0	76.40245819091797
660	PETCT_ae96f738c0	09-11-2003-NA-PET-CT Ganzkoerper primaer mit KM-60169	19.0	20.611602783203125
661	PETCT_ae6a37a9d6	09-13-2003-NA-PET-CT Ganzkoerper nativ-87760	72.0	66.25531768798828
662	PETCT_9e864bb710	09-14-2003-NA-PET-CT Ganzkoerper primaer mit KM-82476	63.0	63.35684585571289
663	PETCT_ae6a37a9d6	09-15-2002-NA-PET-CT Ganzkoerper nativ-25113	72.0	67.69015502929688
664	PETCT_a933c9af60	09-19-2002-NA-PET-CT Ganzkoerper nativ-00786	82.0	80.34524536132812
665	PETCT_adc49adb3d	09-22-2002-NA-PET-CT Ganzkoerper primaer mit KM-59119	37.0	36.118797302246094
666	PETCT_b0e002e974	09-23-2005-NA-PET-CT Ganzkoerper primaer mit KM-06465	54.0	62.02108001708984
667	PETCT_a41d59682f	09-29-2006-NA-PET-CT Ganzkoerper primaer mit KM-76863	63.0	69.633544921875
668	PETCT_a8a5e96821	09-30-2005-NA-PET-CT Ganzkoerper primaer mit KM-49352	48.0	36.49040603637695
669	PETCT_ad7cd4a9d2	10-02-2003-NA-Unspecified CT ABDOMEN-67897	23.0	23.54728126525879
670	PETCT_b1219c408b	10-04-2002-NA-PET-CT Ganzkoerper primaer mit KM-34572	76.0	74.81024169921875
671	PETCT_a3df01d3a3	10-05-2002-NA-PET-CT Ganzkoerper primaer mit KM-66224	67.0	70.16510009765625
672	PETCT_af119148fe	10-05-2003-NA-PET-CT Ganzkoerper primaer mit KM-60877	47.0	38.2542839050293
673	PETCT_ae4dcc5dd3	10-08-2004-NA-PET-CT Teilkoerper primaer mit KM-60181	42.0	42.20162963867188
674	PETCT_b4e5c1047c	10-10-2004-NA-PET-CT Ganzkoerper primaer mit KM-42556	64.0	69.51838684082031
675	PETCT_a86b2dc6ce	10-14-2002-NA-PET-CT Ganzkoerper primaer mit KM-74189	52.0	62.56794357299805
676	PETCT_a4cd2b10de	10-15-2005-NA-PET-CT Ganzkoerper primaer mit KM-78514	74.0	73.57295227050781
677	PETCT_a4cd2b10de	10-15-2006-NA-PET-CT Ganzkoerper primaer mit KM-15665	74.0	74.98493957519531
678	PETCT_a3ce52b2a8	10-19-2002-NA-PET-CT Ganzkoerper primaer mit KM-28693	41.0	40.00572204589844
679	PETCT_b4247b8ecd	10-20-2006-NA-PET-CT Ganzkoerper primaer mit KM-38148	60.0	62.283668518066406
680	PETCT_ac11b344b6	11-03-2002-NA-PET-CT Ganzkoerper primaer mit KM-98064	66.0	56.43974304199219
681	PETCT_ab953a5230	11-03-2003-NA-PET-CT Ganzkoerper primaer mit KM-96099	40.0	32.32649230957031
682	PETCT_b3d4773f85	11-04-2000-NA-PET-CT Ganzkoerper primaer mit KM-03046	62.0	43.75298309326172
683	PETCT_b41bc7c1e5	11-05-2006-NA-PET-CT Ganzkoerper primaer mit KM-32035	19.0	34.44691467285156
684	PETCT_a57bd6b006	11-09-2002-NA-PET-CT Ganzkoerper primaer mit KM-13048	49.0	52.3306884765625
685	PETCT_b2f82ed4b9	11-11-2002-NA-Unspecified CT ABDOMEN-06609	28.0	23.57388687133789
686	PETCT_ac75e49284	11-13-2004-NA-PET-CT Ganzkoerper primaer mit KM-83508	16.0	34.39980697631836
687	PETCT_a3ce52b2a8	11-15-2003-NA-PET-CT Ganzkoerper primaer mit KM-48149	41.0	36.2340202331543
688	PETCT_b04be2846e	11-15-2004-NA-PET-CT Ganzkoerper primaer mit KM-99019	56.0	59.407005310058594
689	PETCT_9f6e8b1b43	11-16-2002-NA-PET-CT Ganzkoerper nativ-64835	68.0	72.1033935546875
690	PETCT_b1de3d4248	11-20-2003-NA-PET-CT Ganzkoerper primaer mit KM-61599	33.0	68.92778015136719
691	PETCT_b3e923029c	11-21-2003-NA-PET-CT Ganzkoerper primaer mit KM-64843	75.0	65.31864929199219
692	PETCT_a4ccc397a9	11-30-2002-NA-PET-CT Ganzkoerper primaer mit KM-22361	29.0	34.60762405395508
693	PETCT_ac700ab4db	12-04-2004-NA-PET-CT Ganzkoerper primaer mit KM-73358	61.0	62.87575149536133
694	PETCT_af119148fe	12-05-2002-NA-PET-CT Ganzkoerper primaer mit KM-32785	47.0	53.62671661376953
695	PETCT_aaf2c3aa12	12-05-2002-NA-PET-CT Ganzkoerper primaer mit KM-42067	40.0	31.421775817871094
696	PETCT_a09210d96b	12-11-2005-NA-PET-CT Ganzkoerper primaer mit KM-41079	60.0	55.02710723876953
697	PETCT_a37c4e231f	12-13-2002-NA-PET-CT Ganzkoerper primaer mit KM-39859	69.0	73.81524658203125
698	PETCT_aa27cb9156	12-14-2003-NA-PET-CT Ganzkoerper primaer mit KM-81079	19.0	31.39689064025879
699	PETCT_b258dfa7c2	12-15-2002-NA-PET-CT Ganzkoerper primaer mit KM-07654	62.0	58.105499267578125
700	PETCT_aea7906fd2	12-16-2001-NA-PET-CT Ganzkoerper primaer mit KM-08307	77.0	57.45124816894531
701	PETCT_9f7c68f5ca	12-21-2001-NA-PET-CT Ganzkoerper primaer mit KM-99932	64.0	60.74583053588867
702	PETCT_a19ef8e0d2	12-26-1999-NA-PET-CT Ganzkoerper primaer mit KM-80792	40.0	30.660030364990234
703	PETCT_a4cd2b10de	12-29-2001-NA-PET-CT Ganzkoerper primaer mit KM-14955	74.0	77.5682373046875
704	PETCT_bb45bfcffd	01-03-2003-NA-PET-CT Ganzkoerper primaer mit KM-50107	64.0	57.63169097900391
705	PETCT_c787334539	01-05-2003-NA-PET-CT Ganzkoerper primaer mit KM-93319	65.0	60.37090301513672
706	PETCT_c6730783de	01-05-2006-NA-PET-CT Ganzkoerper primaer mit KM-13754	53.0	57.29252243041992
707	PETCT_cbbc9e2879	01-16-2006-NA-PET-CT Ganzkoerper primaer mit KM-56695	56.0	49.31201934814453
708	PETCT_caae8d63f0	01-26-2004-NA-PET-CT Ganzkoerper primaer mit KM-22032	72.0	74.42906188964844
709	PETCT_bacc741e2c	01-28-2002-NA-PET-CT Ganzkoerper primaer mit KM-74707	70.0	69.53709411621094
710	PETCT_bbb2df1e31	01-29-2005-NA-PET-CT Ganzkoerper primaer mit KM-90674	48.0	51.38115692138672
711	PETCT_c094a24c03	01-29-2006-NA-PET-CT Ganzkoerper primaer mit KM-87666	49.0	55.99474334716797
712	PETCT_c73c2685c0	02-01-2001-NA-PET-CT Ganzkoerper primaer mit KM-03331	81.0	66.8089599609375
713	PETCT_c32e1daf9b	02-02-2003-NA-PET-CT Ganzkoerper primaer mit KM-73090	52.0	64.33824157714844
714	PETCT_c7dc6f848c	02-02-2006-NA-PET-CT Ganzkoerper primaer mit KM-41299	76.0	62.60169982910156
715	PETCT_bfd89440db	02-05-2006-NA-PET-CT Ganzkoerper primaer mit KM-45908	62.0	54.15780258178711
716	PETCT_c517c47bed	02-06-2003-NA-PET-CT Ganzkoerper primaer mit KM-36150	76.0	58.59834289550781
717	PETCT_b7c1533a39	02-12-2005-NA-PET-CT Ganzkoerper primaer mit KM-24066	77.0	68.93525695800781
718	PETCT_c16d325d12	02-15-2003-NA-PET-CT Ganzkoerper primaer mit KM-77095	73.0	67.11503601074219
719	PETCT_b5923963ac	02-17-2007-NA-PET-CT Ganzkoerper primaer mit KM-32609	63.0	50.35530090332031
720	PETCT_bc80d06f97	02-18-2002-NA-PET-CT Ganzkoerper primaer mit KM-82151	79.0	61.33900451660156
721	PETCT_baacf43b4f	02-24-2003-NA-PET-CT Ganzkoerper primaer mit KM-81091	60.0	51.07452392578125
722	PETCT_c094a24c03	03-04-2007-NA-PET-CT Ganzkoerper primaer mit KM-67291	49.0	45.45024490356445
723	PETCT_cb83710e3d	03-10-2006-NA-PET-CT Ganzkoerper primaer mit KM-91744	24.0	34.49293518066406
724	PETCT_bfd89440db	03-11-2007-NA-PET-CT Ganzkoerper primaer mit KM-10321	62.0	63.07075119018555
725	PETCT_b66ba83594	03-13-2003-NA-PET-CT Ganzkoerper primaer mit KM-23908	77.0	67.18360137939453
726	PETCT_cab58c1fee	03-19-2007-NA-PET-CT Ganzkoerper primaer mit KM-35336	73.0	58.8359375
727	PETCT_b92d7f441e	03-22-2007-NA-PET-CT Ganzkoerper primaer mit KM-93813	64.0	68.2018051147461
728	PETCT_ba717a1f22	03-28-2003-NA-PET-CT Ganzkoerper primaer mit KM-01506	76.0	70.34861755371094
729	PETCT_cbbc9e2879	03-31-2006-NA-PET-CT Ganzkoerper primaer mit KM-22146	56.0	57.096710205078125
730	PETCT_be3e55a32f	04-05-2001-NA-PET-CT Ganzkoerper primaer mit KM-98009	83.0	64.38060760498047
731	PETCT_c2ffda4725	04-11-2003-NA-PET-CT Teilkoerper primaer mit KM-94251	37.0	45.171173095703125
732	PETCT_c38b168f1a	04-15-2006-NA-PET-CT Ganzkoerper primaer mit KM-47644	75.0	68.43954467773438
733	PETCT_cb240e6f0f	04-19-2007-NA-PET-CT Ganzkoerper primaer mit KM-72397	57.0	54.25850677490234
734	PETCT_c4a686881e	04-23-1999-NA-PET-CT Ganzkoerper primaer mit KM-83878	15.0	25.642940521240234
735	PETCT_cd2ef932b5	04-27-2003-NA-PET-CT Ganzkoerper primaer mit KM-12737	58.0	58.91884231567383
736	PETCT_bd7c02faa9	05-04-2002-NA-PET-CT Ganzkoerper primaer mit KM-25841	54.0	53.42761993408203
737	PETCT_bef465b4ad	05-04-2007-NA-PET-CT Ganzkoerper primaer mit KM-73031	66.0	69.42753601074219
738	PETCT_bb564e29d2	05-05-2006-NA-PET-CT Ganzkoerper primaer mit KM-41169	61.0	62.57904815673828
739	PETCT_bca97006e4	05-06-2001-NA-PET-CT Ganzkoerper primaer mit KM-16083	81.0	65.97183990478516
740	PETCT_bd7603e9df	05-06-2005-NA-PET-CT Ganzkoerper primaer mit KM-26867	62.0	68.43632507324219
741	PETCT_c2b776974a	05-09-2005-NA-PET-CT Ganzkoerper primaer mit KM-17516	66.0	62.4131088256836
742	PETCT_c1c9e78e0e	05-14-2007-NA-PET-CT Ganzkoerper primaer mit KM-27207	65.0	71.90629577636719
743	PETCT_c596a50286	05-16-2003-NA-PET-CT Ganzkoerper nativ-76854	83.0	75.5806884765625
744	PETCT_ca58410fad	05-23-2003-NA-PET-CT Ganzkoerper primaer mit KM-00731	70.0	63.14543914794922
745	PETCT_b509ace2a2	05-27-2002-NA-PET-CT Ganzkoerper primaer mit KM-84477	44.0	36.91270446777344
746	PETCT_be0d3c767e	05-29-2006-NA-PET-CT Ganzkoerper nativ-57783	72.0	72.56066131591797
747	PETCT_b5923963ac	06-02-2007-NA-PET-CT Ganzkoerper primaer mit KM-59935	63.0	52.60247421264648
748	PETCT_b52920038c	06-07-2003-NA-PET-CT Ganzkoerper primaer mit KM-50621	63.0	59.39860916137695
749	PETCT_bf178a41b2	06-08-2002-NA-PET-CT Ganzkoerper primaer mit KM-45943	55.0	56.45132827758789
750	PETCT_c58b637e17	06-11-2005-NA-PET-CT Ganzkoerper primaer mit KM-16929	42.0	27.850893020629883
751	PETCT_cb1f5e74ab	06-14-2001-NA-PET-CT Ganzkoerper primaer mit KM-39650	57.0	56.41769409179688
752	PETCT_b663adb148	06-21-2007-NA-PET-CT Ganzkoerper primaer mit KM-71959	81.0	72.50279235839844
753	PETCT_b57e1c1f5f	06-25-2006-NA-PET-CT Ganzkoerper primaer mit KM-85239	81.0	71.30072021484375
754	PETCT_cbbc9e2879	06-28-2007-NA-PET-CT Ganzkoerper primaer mit KM-35581	56.0	57.53634643554688
755	PETCT_b79961f3f6	07-07-2007-NA-PET-CT Ganzkoerper nativ-20368	66.0	62.46011734008789
756	PETCT_b6a3c72db6	07-13-2002-NA-PET-CT Ganzkoerper primaer mit KM-50469	68.0	68.80828857421875
757	PETCT_c08293f2b2	07-13-2006-NA-PET-CT Ganzkoerper primaer mit KM-63210	48.0	40.09380340576172
758	PETCT_c3cc732d95	07-21-2005-NA-PET-CT Ganzkoerper primaer mit KM-95170	53.0	47.36270904541016
759	PETCT_cc5c58c82d	07-26-2001-NA-PET-CT Ganzkoerper primaer mit KM-77724	54.0	59.7358627319336
760	PETCT_c852dfc0a5	07-26-2002-NA-PET-CT Ganzkoerper primaer mit KM-15871	51.0	52.810279846191406
761	PETCT_b62864161e	07-28-2002-NA-PET-CT Ganzkoerper primaer mit KM-41034	66.0	61.48460388183594
762	PETCT_cbbc9e2879	08-06-2006-NA-PET-CT Ganzkoerper primaer mit KM-27031	56.0	57.81732940673828
763	PETCT_ca62984a81	08-07-2003-NA-PET-CT Ganzkoerper primaer mit KM-24067	58.0	69.40107727050781
764	PETCT_c252d734a0	08-09-2003-NA-PET-CT Ganzkoerper nativ-85011	85.0	84.90875244140625
765	PETCT_b899150306	08-11-2002-NA-PET-CT Ganzkoerper primaer mit KM-26543	64.0	58.84838104248047
766	PETCT_ca89066e44	08-11-2005-NA-PET-CT Ganzkoerper primaer mit KM-64009	40.0	40.096527099609375
767	PETCT_c5a143a604	08-12-2006-NA-PET-CT Ganzkoerper primaer mit KM-37820	56.0	48.56889724731445
768	PETCT_bbb83facb4	08-23-2001-NA-PET-CT Ganzkoerper primaer mit KM-09278	57.0	60.332984924316406
769	PETCT_c29aba73da	08-23-2002-NA-PET-CT Ganzkoerper primaer mit KM-89538	19.0	21.614370346069336
770	PETCT_c395306306	08-24-2002-NA-PET-CT Ganzkoerper primaer mit KM-04652	38.0	47.41182327270508
771	PETCT_c799ccc2f6	08-26-2002-NA-PET-CT Ganzkoerper primaer mit KM-15112	60.0	65.05000305175781
772	PETCT_ca47fe5e7d	09-01-2003-NA-PET-CT Ganzkoerper primaer mit KM-30672	74.0	69.02349090576172
773	PETCT_ca16242e89	09-13-2002-NA-PET-CT Ganzkoerper primaer mit KM-92869	77.0	72.09500122070312
774	PETCT_bdd21f5590	09-14-2003-NA-PET-CT Ganzkoerper primaer mit KM-30401	72.0	56.67529678344727
775	PETCT_c2a51a65c6	09-15-2002-NA-PET-CT Ganzkoerper primaer mit KM-57232	71.0	55.43104934692383
776	PETCT_c9f1b9980f	09-15-2003-NA-PET-CT Ganzkoerper primaer mit KM-57516	33.0	54.4111328125
777	PETCT_ca16242e89	09-18-2003-NA-PET-CT Ganzkoerper primaer mit KM-61834	77.0	71.91272735595703
778	PETCT_c2ffda4725	09-19-2003-NA-PET-CT Teilkoerper primaer mit KM-27018	37.0	48.52333831787109
779	PETCT_ccb9c375b2	10-01-2005-NA-PET-CT Ganzkoerper primaer mit KM-48947	61.0	49.35103225708008
780	PETCT_b926177c87	10-10-2004-NA-PET-CT Ganzkoerper primaer mit KM-99946	62.0	63.81000900268555
781	PETCT_cc1698663a	10-15-2004-NA-PET-CT Ganzkoerper primaer mit KM-19081	43.0	57.18164443969727
782	PETCT_b6a1ee33ef	10-24-2005-NA-PET-CT Ganzkoerper primaer mit KM-43915	80.0	67.99938201904297
783	PETCT_bd76c8d299	10-25-2002-NA-PET-CT Ganzkoerper primaer mit KM-51077	69.0	60.09724426269531
784	PETCT_c227131152	10-26-2003-NA-PET-CT Ganzkoerper primaer mit KM-44758	70.0	57.88011932373047
785	PETCT_c16c13211c	10-26-2003-NA-PET-CT Ganzkoerper primaer mit KM-76612	76.0	64.73332214355469
786	PETCT_ccd8f5ff71	10-29-2006-NA-PET-CT Ganzkoerper primaer mit KM-53232	67.0	66.09906768798828
787	PETCT_ca29501275	11-04-2004-NA-PET-CT Ganzkoerper primaer mit KM-05940	50.0	65.12315368652344
788	PETCT_b621742469	11-04-2004-NA-PET-CT Ganzkoerper primaer mit KM-74522	46.0	53.37085723876953
789	PETCT_b510436d83	11-10-2002-NA-PET-CT Ganzkoerper primaer mit KM-03941	57.0	66.96870422363281
790	PETCT_c7fd7e3e30	11-13-2003-NA-PET-CT Ganzkoerper nativ u. mit KM-28525	62.0	56.784210205078125
791	PETCT_b510436d83	11-14-2003-NA-PET-CT Ganzkoerper primaer mit KM-35292	57.0	61.16611099243164
792	PETCT_b53ba7c6bf	11-21-2003-NA-PET-CT Ganzkoerper primaer mit KM-57637	39.0	48.84121322631836
793	PETCT_bf7652bccc	11-25-2002-NA-PET-CT Ganzkoerper primaer mit KM-97622	66.0	66.03758239746094
794	PETCT_c018b45a49	11-26-2006-NA-PET-CT Ganzkoerper primaer mit KM-81137	55.0	49.77545547485352
795	PETCT_c10f48b173	11-27-2004-NA-PET-CT Ganzkoerper primaer mit KM-67287	59.0	55.549537658691406
796	PETCT_cd50f3fec4	12-01-2002-NA-PET-CT Ganzkoerper primaer mit KM-23292	41.0	37.954734802246094
797	PETCT_ba81e4b04b	12-02-2005-NA-PET-CT Ganzkoerper primaer mit KM-51905	65.0	66.29571533203125
798	PETCT_bd52fdf529	12-03-2000-NA-PET-CT Ganzkoerper primaer mit KM-96150	56.0	57.8121337890625
799	PETCT_c58477f3b4	12-07-2002-NA-PET-CT Ganzkoerper primaer mit KM-71683	73.0	67.88516998291016
800	PETCT_ca5406d339	12-09-2004-NA-PET-CT Teilkoerper primaer mit KM-57041	71.0	59.11608505249024
801	PETCT_c898e2abcb	12-10-2004-NA-PET-CT Ganzkoerper primaer mit KM-38964	61.0	56.511009216308594
802	PETCT_cc7cb73213	12-18-2004-NA-PET-CT Ganzkoerper nativ-86314	80.0	75.46150970458984
803	PETCT_b6fc20942c	12-28-2001-NA-PET-CT Ganzkoerper primaer mit KM-65823	62.0	52.25710678100586
804	PETCT_ce629e2993	01-13-2005-NA-PET-CT Ganzkoerper primaer mit KM-38727	50.0	54.493202209472656
805	PETCT_d951eeb735	01-23-2003-NA-PET-CT Ganzkoerper primaer mit KM-21299	77.0	68.85340881347656
806	PETCT_e0a7ccecad	01-28-2006-NA-PET-CT Ganzkoerper primaer mit KM-43859	40.0	40.37925338745117
807	PETCT_d4112bc7ba	01-29-2001-NA-PET-CT Ganzkoerper primaer mit KM-06795	68.0	71.20613861083984
808	PETCT_d69eabbb20	02-01-2001-NA-PET-CT Ganzkoerper primaer mit KM-78093	83.0	76.92353057861328
809	PETCT_ded50b1e68	02-09-2006-NA-PET-CT Ganzkoerper primaer mit KM-93797	60.0	62.12754440307617
810	PETCT_dd8f9f217c	02-15-2004-NA-PET-CT Ganzkoerper primaer mit KM-50103	26.0	29.36659240722656
811	PETCT_cf20ad1656	02-18-2005-NA-PET-CT Ganzkoerper primaer mit KM-03383	50.0	48.4992561340332
812	PETCT_ddca6cfba6	02-27-2004-NA-PET-CT Ganzkoerper primaer mit KM-47148	25.0	28.451026916503903
813	PETCT_e1a5b05186	02-27-2005-NA-PET-CT Ganzkoerper primaer mit KM-36173	57.0	59.28339385986328
814	PETCT_dec9ff6a91	03-03-2003-NA-PET-CT Ganzkoerper primaer mit KM-15283	47.0	47.90485763549805
815	PETCT_e1a4145b63	03-05-2006-NA-PET-CT Ganzkoerper primaer mit KM-08969	47.0	47.08863067626953
816	PETCT_d6a48a629d	03-06-2003-NA-PET-CT Ganzkoerper primaer mit KM-61967	74.0	72.26702880859375
817	PETCT_e344879c2e	03-08-2007-NA-PET-CT Ganzkoerper primaer mit KM-74906	48.0	54.13434219360352
818	PETCT_d27451634d	03-12-2005-NA-PET-CT Ganzkoerper primaer mit KM-00632	62.0	60.24001693725586
819	PETCT_d32cf972af	03-13-2003-NA-PET-CT Ganzkoerper primaer mit KM-81075	76.0	74.73638153076172
820	PETCT_d8d9e52cd5	03-13-2005-NA-PET-CT Ganzkoerper primaer mit KM-84919	64.0	69.62861633300781
821	PETCT_d3208ff062	03-14-2003-NA-PET-CT Ganzkoerper primaer mit KM-85521	69.0	62.559478759765625
822	PETCT_e09a20d8fc	03-16-2006-NA-PET-CT Ganzkoerper primaer mit KM-62436	49.0	55.26101303100586
823	PETCT_d4a08e4bde	03-16-2006-NA-PET-CT Ganzkoerper primaer mit KM-65529	63.0	69.05863952636719
824	PETCT_d8a92bafe3	03-18-2007-NA-PET-CT Ganzkoerper primaer mit KM-39181	68.0	66.90888977050781
825	PETCT_dc6174cb5d	03-29-2003-NA-PET-CT Ganzkoerper primaer mit KM-09363	61.0	54.49298858642578
826	PETCT_d626611daf	04-03-2003-NA-PET-CT Ganzkoerper primaer mit KM-63001	79.0	70.78041076660156
827	PETCT_d69c3fceba	04-05-2003-NA-PET-CT Ganzkoerper primaer mit KM-13415	89.0	70.1999282836914
828	PETCT_d0086487f4	04-10-2003-NA-PET-CT Teilkoerper primaer mit KM-03424	60.0	58.99711608886719
829	PETCT_d9da6129f8	04-14-2002-NA-PET-CT Ganzkoerper primaer mit KM-51600	52.0	50.366207122802734
830	PETCT_d5103c8fbf	04-14-2006-NA-PET-CT Ganzkoerper primaer mit KM-20753	62.0	54.4699592590332
831	PETCT_cdd237e9b3	04-16-2005-NA-PET-CT Ganzkoerper primaer mit KM-15813	47.0	48.40079116821289
832	PETCT_d5e2aa7feb	04-17-2003-NA-PET-CT Ganzkoerper primaer mit KM-69127	35.0	47.07809829711914
833	PETCT_d65cf203be	04-28-2007-NA-PET-CT Ganzkoerper primaer mit KM-61450	58.0	71.77548217773438
834	PETCT_dd887591a9	05-06-2006-NA-PET-CT Ganzkoerper primaer mit KM-16620	78.0	72.28564453125
835	PETCT_d8d9e52cd5	05-07-2007-NA-PET-CT Ganzkoerper primaer mit KM-13911	64.0	69.39503479003906
836	PETCT_d325897ff4	05-10-2007-NA-PET-CT Ganzkoerper primaer mit KM-19525	74.0	73.96563720703125
837	PETCT_ce0ffef966	05-11-2003-NA-PET-CT Ganzkoerper primaer mit KM-69667	82.0	70.71224212646484
838	PETCT_d6de1252d9	05-13-2007-NA-PET-CT Ganzkoerper primaer mit KM-37054	68.0	77.1806640625
839	PETCT_e03b96666f	05-17-2001-NA-PET-CT Ganzkoerper primaer mit KM-34716	78.0	66.22223663330078
840	PETCT_dadcd69ba9	05-19-2005-NA-PET-CT Ganzkoerper primaer mit KM-61889	61.0	52.264949798583984
841	PETCT_d8e3aa97a0	05-19-2005-NA-PET-CT Ganzkoerper primaer mit KM-76076	22.0	41.09916305541992
842	PETCT_d4f3375362	05-27-2005-NA-PET-CT Ganzkoerper nativ-17066	84.0	83.09275817871094
843	PETCT_e0fdc6212a	05-29-2003-NA-PET-CT Ganzkoerper primaer mit KM-28262	54.0	56.08042907714844
844	PETCT_d6a491e16d	05-30-2003-NA-PET-CT Ganzkoerper primaer mit KM-95819	64.0	67.732177734375
845	PETCT_e04b7fa860	06-01-2002-NA-PET-CT Ganzkoerper primaer mit KM-44830	62.0	66.4983139038086
846	PETCT_dd6165ae36	06-01-2006-NA-PET-CT Ganzkoerper primaer mit KM-08084	41.0	32.357364654541016
847	PETCT_de118d7ab9	06-02-2001-NA-PET-CT Ganzkoerper primaer mit KM-18077	79.0	75.31886291503906
848	PETCT_dc15c1d9bb	06-03-2005-NA-PET-CT Ganzkoerper primaer mit KM-22192	49.0	46.4502182006836
849	PETCT_e2309b8f92	06-03-2007-NA-PET-CT Ganzkoerper primaer mit KM-14588	71.0	74.76274871826172
850	PETCT_da4ce0da01	06-13-2003-NA-PET-CT Ganzkoerper primaer mit KM-85721	66.0	69.07098388671875
851	PETCT_e2834e6f5c	06-14-2002-NA-PET-CT Ganzkoerper primaer mit KM-51062	57.0	57.05060958862305
852	PETCT_d1c8141930	06-14-2002-NA-PET-CT Ganzkoerper primaer mit KM-89010	70.0	72.47052001953125
853	PETCT_d626611daf	06-19-2005-NA-PET-CT Ganzkoerper primaer mit KM-37237	79.0	74.44010925292969
854	PETCT_da6161d7eb	06-20-2003-NA-PET-CT Ganzkoerper primaer mit KM-72862	46.0	44.0400276184082
855	PETCT_dae86b88e2	06-21-2003-NA-PET-CT Ganzkoerper primaer mit KM-48447	52.0	62.33243942260742
856	PETCT_d539f5a88b	06-23-2003-NA-PET-CT Ganzkoerper primaer mit KM-88842	82.0	84.05450439453125
857	PETCT_d51bacdaba	06-28-2001-NA-PET-CT Ganzkoerper primaer mit KM-86564	62.0	60.365535736083984
858	PETCT_d8d9e52cd5	07-04-2004-NA-PET-CT Ganzkoerper primaer mit KM-31141	64.0	69.76956176757812
859	PETCT_d7ca3d4aaa	07-05-2003-NA-PET-CT Ganzkoerper nativ-84250	84.0	85.27793884277344
860	PETCT_d63f6162a6	07-08-2005-NA-PET-CT Ganzkoerper primaer mit KM-80353	49.0	55.50333023071289
861	PETCT_e252be4334	07-09-2004-NA-PET-CT Ganzkoerper primaer mit KM-45425	60.0	65.70987701416016
862	PETCT_d325897ff4	07-15-2005-NA-PET-CT Ganzkoerper primaer mit KM-12812	74.0	72.15796661376953
863	PETCT_d31c9ebd93	07-21-2003-NA-PET-CT Ganzkoerper primaer mit KM-37139	63.0	67.18656921386719
864	PETCT_d6a48a629d	07-27-2002-NA-PET-CT Ganzkoerper primaer mit KM-74240	74.0	74.79785919189453
865	PETCT_d098458d29	08-01-2003-NA-PET-CT Ganzkoerper primaer mit KM-08899	68.0	72.75555419921875
866	PETCT_d3dac0d1cd	08-09-2003-NA-PET-CT Ganzkoerper primaer mit KM-88904	75.0	73.55558776855469
867	PETCT_ddbb3c69f0	08-11-2003-NA-PET-CT Ganzkoerper primaer mit KM-00479	74.0	65.46139526367188
868	PETCT_db3bac356a	08-21-2005-NA-PET-CT Ganzkoerper primaer mit KM-65965	62.0	65.85499572753906
869	PETCT_d3f13dff4b	08-24-2003-NA-Unspecified CT ABDOMEN-55333	60.0	57.62804412841797
870	PETCT_e0aa99fa04	08-29-2003-NA-PET-CT Ganzkoerper primaer mit KM-05827	42.0	39.95194625854492
871	PETCT_d3d3b7d4ff	08-31-2006-NA-PET-CT Ganzkoerper primaer mit KM-95335	77.0	71.89596557617188
872	PETCT_d1f456d229	09-01-2006-NA-PET-CT Ganzkoerper primaer mit KM-50388	69.0	72.03854370117188
873	PETCT_d46f0109f8	09-09-2000-NA-PET-CT Ganzkoerper primaer mit KM-77305	61.0	66.55217742919922
874	PETCT_d4d3d7dfc1	09-12-2005-NA-PET-CT Ganzkoerper primaer mit KM-74897	60.0	58.21539306640625
875	PETCT_d40a16781a	09-13-2003-NA-PET-CT Ganzkoerper primaer mit KM-42002	59.0	58.18645477294922
876	PETCT_d31a5688a2	09-21-2003-NA-PET-CT Ganzkoerper primaer mit KM-27218	50.0	47.16202926635742
877	PETCT_d393ab6c7b	09-22-2002-NA-PET-CT Ganzkoerper primaer mit KM-58352	74.0	71.7313461303711
878	PETCT_dd975744e7	09-23-2001-NA-PET-CT Ganzkoerper nativ u. mit KM-63221	49.0	59.572078704833984
879	PETCT_d472033d3b	09-28-2002-NA-PET-CT Ganzkoerper nativ-51450	79.0	73.96003723144531
880	PETCT_d626611daf	10-02-2003-NA-PET-CT Ganzkoerper primaer mit KM-36435	79.0	71.09391784667969
881	PETCT_cd9bdca46b	10-05-2006-NA-PET-CT Ganzkoerper primaer mit KM-37268	48.0	74.58953094482422
882	PETCT_cf3725edf0	10-07-2005-NA-PET-CT Ganzkoerper primaer mit KM-00765	45.0	52.2043342590332
883	PETCT_d8d9e52cd5	10-07-2005-NA-PET-CT Ganzkoerper primaer mit KM-71939	64.0	68.43246459960938
884	PETCT_d0ea6c975f	10-11-2002-NA-PET-CT Ganzkoerper primaer mit KM-09558	65.0	59.95782852172852
885	PETCT_d3d61785e6	10-19-2001-NA-PET-CT Ganzkoerper primaer mit KM-35929	71.0	72.33873748779297
886	PETCT_e00c98b415	10-19-2002-NA-PET-CT Ganzkoerper primaer mit KM-86450	18.0	39.05409622192383
887	PETCT_d206b891ee	10-27-2005-NA-PET-CT Ganzkoerper primaer mit KM-03873	75.0	73.47944641113281
888	PETCT_db3daf78d2	10-30-2000-NA-PET-CT Ganzkoerper primaer mit KM-67998	18.0	36.31256484985352
889	PETCT_d51664a9e4	11-05-2004-NA-PET-CT Ganzkoerper primaer mit KM-38087	17.0	26.1424503326416
890	PETCT_d626611daf	11-12-2004-NA-PET-CT Ganzkoerper primaer mit KM-09149	79.0	73.58934783935547
891	PETCT_d325897ff4	11-12-2005-NA-PET-CT Ganzkoerper primaer mit KM-60657	74.0	76.08917236328125
892	PETCT_df2e16771a	11-14-2003-NA-PET-CT Ganzkoerper primaer mit KM-63775	59.0	49.555885314941406
893	PETCT_dd68a71e0a	11-20-2004-NA-PET-CT Ganzkoerper primaer mit KM-85107	66.0	59.0760383605957
894	PETCT_dc3437c9b9	11-21-2002-NA-PET-CT Ganzkoerper primaer mit KM-60759	61.0	67.33898162841797
895	PETCT_d626611daf	11-29-2002-NA-PET-CT Ganzkoerper primaer mit KM-88747	79.0	64.58293151855469
896	PETCT_dac5cd2a4d	12-02-2001-NA-PET-CT Ganzkoerper primaer mit KM-27614	55.0	54.06279373168945
897	PETCT_d674a028b1	12-03-2001-NA-PET-CT Ganzkoerper primaer mit KM-18993	55.0	67.31139373779297
898	PETCT_d103e57f0e	12-12-2002-NA-PET-CT Ganzkoerper primaer mit KM-63742	68.0	62.32524490356445
899	PETCT_dc6174cb5d	12-15-2002-NA-PET-CT Ganzkoerper primaer mit KM-78881	61.0	51.98049545288086
900	PETCT_d4b2ff9721	12-16-2001-NA-PET-CT Ganzkoerper primaer mit KM-64899	66.0	68.36137390136719
901	PETCT_d6b2218bf3	12-18-2004-NA-PET-CT Ganzkoerper primaer mit KM-87440	37.0	37.718971252441406
902	PETCT_d64d6a87c8	12-18-2004-NA-PET-CT Teilkoerper primaer mit KM-81875	56.0	39.76367568969727
903	PETCT_e2a729e21f	12-23-2002-NA-Unspecified CT-78127	71.0	74.17510986328125
904	PETCT_e207c7a1a4	12-23-2005-NA-PET-CT Teilkoerper primaer mit KM-37422	65.0	51.97641754150391
905	PETCT_ede28cc3c2	01-04-2001-NA-PET-CT Ganzkoerper primaer mit KM-27819	58.0	57.492462158203125
906	PETCT_faf4a6dbaa	01-10-2003-NA-PET-CT Ganzkoerper primaer mit KM-49516	55.0	61.48361206054688
907	PETCT_f37014ec85	01-14-2007-NA-PET-CT Ganzkoerper primaer mit KM-74079	61.0	56.82558822631836
908	PETCT_ec581d49ef	01-23-2003-NA-PET-CT Ganzkoerper primaer mit KM-07785	56.0	52.10606002807617
909	PETCT_e69152b6b4	01-26-2004-NA-PET-CT Ganzkoerper primaer mit KM-31607	44.0	43.60344696044922
910	PETCT_f7a9267a69	02-01-2003-NA-PET-CT Ganzkoerper nativ-68818	84.0	78.01261901855469
911	PETCT_f15b868db6	02-03-2006-NA-PET-CT Ganzkoerper primaer mit KM-17521	65.0	55.6326904296875
912	PETCT_e4712dc58c	02-12-1999-NA-PET-CT Ganzkoerper primaer mit KM-56899	23.0	21.58688735961914
913	PETCT_e4e5baf901	02-14-2005-NA-PET-CT Ganzkoerper primaer mit KM-75290	67.0	69.95075225830078
914	PETCT_f144b214af	02-23-2001-NA-PET-CT Ganzkoerper primaer mit KM-64199	21.0	33.92295455932617
915	PETCT_efd619ecbf	02-23-2003-NA-PET-CT Ganzkoerper primaer mit KM-27081	58.0	53.244754791259766
916	PETCT_fde79b6aa9	02-23-2003-NA-PET-CT Ganzkoerper primaer mit KM-88403	75.0	76.02198028564453
917	PETCT_e90a287d09	02-24-2003-NA-PET-CT Ganzkoerper nativ-91559	58.0	53.73526382446289
918	PETCT_f8aac0e202	02-26-2006-NA-PET-CT Ganzkoerper primaer mit KM-41484	76.0	74.30567169189453
919	PETCT_ea42c88cc7	02-26-2006-NA-PET-CT Ganzkoerper primaer mit KM-88113	34.0	39.38520431518555
920	PETCT_e6a91fef70	03-02-2006-NA-PET-CT Ganzkoerper primaer mit KM-65080	75.0	71.234130859375
921	PETCT_ee97822c60	03-03-2003-NA-PET-CT Ganzkoerper primaer mit KM-78725	68.0	72.3782730102539
922	PETCT_f650c87621	03-11-2005-NA-PET-CT Ganzkoerper primaer mit KM-89620	53.0	42.01023483276367
923	PETCT_e52eca67d7	03-13-2006-NA-PET-CT Ganzkoerper nativ-86848	72.0	62.25127029418945
924	PETCT_f8314eb3f7	03-14-2003-NA-PET-CT Ganzkoerper nativ-46438	69.0	65.8385009765625
925	PETCT_f603eeceba	03-17-2003-NA-PET-CT Ganzkoerper primaer mit KM-29929	67.0	69.3801498413086
926	PETCT_f1501b1f45	03-20-2005-NA-PET-CT Ganzkoerper primaer mit KM-34354	46.0	63.40639114379883
927	PETCT_f9c4d4f9ab	03-22-2007-NA-PET-CT Ganzkoerper nativ-27135	65.0	76.21216583251953
928	PETCT_f01e83894d	03-24-2005-NA-PET-CT Ganzkoerper primaer mit KM-61290	30.0	37.25215530395508
929	PETCT_ec581d49ef	03-25-2002-NA-PET-CT Ganzkoerper primaer mit KM-41627	56.0	52.3126220703125
930	PETCT_f65602d938	03-25-2007-NA-PET-CT Ganzkoerper primaer mit KM-91477	50.0	57.62163162231445
931	PETCT_f0a1a38a3b	03-27-2005-NA-PET-CT Ganzkoerper primaer mit KM-38725	40.0	41.08097839355469
932	PETCT_ff1451316e	03-31-2003-NA-PET-CT Ganzkoerper primaer mit KM-22165	73.0	75.20811462402344
933	PETCT_f5c9b0de6c	04-02-2004-NA-PET-CT Ganzkoerper primaer mit KM-04984	59.0	59.91863250732422
934	PETCT_e5c7be07a8	04-08-2005-NA-PET-CT Ganzkoerper primaer mit KM-61301	65.0	56.17550277709961
935	PETCT_ebaa30ba2e	04-17-2003-NA-PET-CT Ganzkoerper primaer mit KM-69806	57.0	51.45696640014648
936	PETCT_eafa147e24	04-18-2005-NA-PET-CT Ganzkoerper primaer mit KM-44792	92.0	75.30510711669922
937	PETCT_f1594a7d8a	04-25-2003-NA-PET-CT Ganzkoerper primaer mit KM-44309	40.0	41.99584579467773
938	PETCT_fe705ea1cc	04-27-2003-NA-Unspecified CT ABDOMEN-47025	66.0	71.6473388671875
939	PETCT_f2f28337ba	05-03-2001-NA-PET-CT Ganzkoerper primaer mit KM-27577	54.0	67.25640869140625
940	PETCT_f60ea3abc5	05-03-2003-NA-PET-CT Ganzkoerper primaer mit KM-12218	77.0	59.82162094116211
941	PETCT_f21755a99b	05-05-2005-NA-PET-CT Ganzkoerper primaer mit KM-44651	28.0	33.965553283691406
942	PETCT_fde79b6aa9	05-09-2005-NA-PET-CT Ganzkoerper primaer mit KM-13154	75.0	72.75377655029297
943	PETCT_f5cff2e59d	05-10-2007-NA-PET-CT Ganzkoerper primaer mit KM-18997	58.0	65.34474182128906
944	PETCT_ed9fa4eff1	05-11-2001-NA-PET-CT Ganzkoerper primaer mit KM-00631	62.0	58.5555305480957
945	PETCT_f068e22258	05-14-2007-NA-PET-CT Ganzkoerper primaer mit KM-71238	68.0	60.45479965209961
946	PETCT_e79291780d	05-14-2007-NA-PET-CT Ganzkoerper primaer mit KM-72066	84.0	69.03374481201172
947	PETCT_f0e1b89b41	05-17-2007-NA-PET-CT Ganzkoerper primaer mit KM-23556	62.0	54.92686462402344
948	PETCT_ef9d41b836	05-21-2001-NA-PET-CT Ganzkoerper primaer mit KM-39055	58.0	55.22214126586914
949	PETCT_e68c4577d8	05-25-2007-NA-PET-CT Ganzkoerper nativ-04338	32.0	44.63774871826172
950	PETCT_f7067b7bbb	05-26-2001-NA-PET-CT Ganzkoerper primaer mit KM-25597	66.0	69.7297134399414
951	PETCT_e44480b9b8	05-26-2002-NA-PET-CT Ganzkoerper primaer mit KM-00331	26.0	19.75506591796875
952	PETCT_fc0389a486	05-30-2005-NA-PET-CT Ganzkoerper primaer mit KM-25868	60.0	50.088993072509766
953	PETCT_eeeda112bb	06-07-2003-NA-PET-CT Ganzkoerper primaer mit KM-99935	75.0	60.55514526367188
954	PETCT_e664932bbc	06-09-2007-NA-PET-CT Ganzkoerper primaer mit KM-68140	63.0	71.17028045654297
955	PETCT_eda00de6b0	06-24-2006-NA-PET-CT Ganzkoerper primaer mit KM-48362	56.0	63.82548141479492
956	PETCT_f9e0c504af	06-29-2003-NA-PET-CT Ganzkoerper primaer mit KM-14170	52.0	59.46918869018555
957	PETCT_e9feb1135e	07-01-2005-NA-PET-CT Ganzkoerper primaer mit KM-42484	37.0	43.6405029296875
958	PETCT_e8624bab41	07-07-2007-NA-PET-CT Ganzkoerper primaer mit KM-38521	54.0	52.790523529052734
959	PETCT_e4e99dbb47	07-17-2005-NA-PET-CT Ganzkoerper primaer mit KM-52196	53.0	40.97587966918945
960	PETCT_eca59074b9	07-20-2002-NA-PET-CT Ganzkoerper primaer mit KM-73521	49.0	63.46174240112305
961	PETCT_e5e1918765	07-24-2003-NA-PET-CT Ganzkoerper primaer mit KM-69923	74.0	58.87392807006836
962	PETCT_f47e31ceb5	07-26-2003-NA-PET-CT Ganzkoerper primaer mit KM-36586	44.0	45.95524215698242
963	PETCT_f637b5930b	07-27-2003-NA-PET-CT Ganzkoerper nativ u. mit KM-06338	63.0	72.08392333984375
964	PETCT_f8aac0e202	07-30-2006-NA-PET-CT Ganzkoerper primaer mit KM-85987	76.0	62.902809143066406
965	PETCT_ea6c621616	08-08-2005-NA-PET-CT Ganzkoerper primaer mit KM-54129	30.0	47.20669174194336
966	PETCT_fde79b6aa9	08-16-2003-NA-PET-CT Ganzkoerper primaer mit KM-88178	75.0	77.48283386230469
967	PETCT_e90a287d09	08-22-2002-NA-PET-CT Ganzkoerper nativ-44603	58.0	54.07699203491211
968	PETCT_ea9302fb0f	08-23-2003-NA-PET-CT Ganzkoerper primaer mit KM-17015	44.0	53.18720245361328
969	PETCT_e5d50c5569	08-24-2006-NA-PET-CT Ganzkoerper primaer mit KM-02506	41.0	37.22246170043945
970	PETCT_f4668d2bdc	09-04-2000-NA-PET-CT Ganzkoerper primaer mit KM-84583	82.0	73.31855010986328
971	PETCT_e9feb1135e	09-09-2005-NA-PET-CT Ganzkoerper primaer mit KM-13606	37.0	45.42745971679688
972	PETCT_f75d25523c	09-13-2002-NA-PET-CT Ganzkoerper primaer mit KM-56532	74.0	73.96190643310547
973	PETCT_f24f3ce1da	09-14-2001-NA-PET-CT Ganzkoerper primaer mit KM-27130	53.0	67.88369750976562
974	PETCT_f8314eb3f7	09-20-2003-NA-PET-CT Ganzkoerper nativ-98309	69.0	68.00774383544922
975	PETCT_ff39795341	09-22-2005-NA-PET-CT Ganzkoerper primaer mit KM-98939	73.0	67.11795806884766
976	PETCT_ed9dca00d2	09-25-2004-NA-PET-CT Ganzkoerper primaer mit KM-44626	18.0	22.0098934173584
977	PETCT_ebb0045704	09-27-2002-NA-Unspecified CT-08213	60.0	69.57229614257812
978	PETCT_e77124b7f4	09-29-2005-NA-PET-CT Ganzkoerper primaer mit KM-55351	20.0	26.03661727905273
979	PETCT_f4a5ebd915	10-03-2003-NA-PET-CT Ganzkoerper primaer mit KM-06836	44.0	45.69747161865234
980	PETCT_fbd907a179	10-04-2003-NA-PET-CT Ganzkoerper primaer mit KM-52084	49.0	48.67876434326172
981	PETCT_fa45f610c4	10-07-2004-NA-PET-CT Ganzkoerper primaer mit KM-25192	45.0	38.3197135925293
982	PETCT_f6295a93a6	10-09-2006-NA-PET-CT Ganzkoerper primaer mit KM-47400	81.0	73.95406341552734
983	PETCT_e9e1a391b5	10-11-2001-NA-PET-CT Ganzkoerper primaer mit KM-59356	74.0	64.38837432861328
984	PETCT_ea051a3e6c	10-22-2004-NA-PET-CT Ganzkoerper primaer mit KM-19249	26.0	19.74598503112793
985	PETCT_e5b1d6b4bd	10-23-2004-NA-PET-CT Ganzkoerper primaer mit KM-90543	80.0	72.95538330078125
986	PETCT_f11f3d3692	10-24-2003-NA-PET-CT Ganzkoerper primaer mit KM-24052	67.0	65.98352813720703
987	PETCT_ec6b934720	10-25-2002-NA-PET-CT Ganzkoerper primaer mit KM-66107	69.0	70.24781036376953
988	PETCT_ea0fd89f0f	10-25-2003-NA-PET-CT Ganzkoerper primaer mit KM-32502	52.0	36.81045913696289
989	PETCT_f5c2c09846	10-28-2002-NA-PET-CT Ganzkoerper primaer mit KM-57257	63.0	47.96589279174805
990	PETCT_e77c5fca12	10-28-2002-NA-PET-CT Ganzkoerper primaer mit KM-85839	67.0	65.9450912475586
991	PETCT_f7a9267a69	11-01-2002-NA-PET-CT Ganzkoerper nativ-75431	84.0	75.67794036865234
992	PETCT_e4749cda88	11-03-2005-NA-PET-CT Ganzkoerper primaer mit KM-34566	26.0	26.951440811157227
993	PETCT_e6f6c84ec5	11-05-2005-NA-PET-CT Ganzkoerper primaer mit KM-82117	67.0	73.79019927978516
994	PETCT_f082a3d319	11-08-2004-NA-PET-CT Ganzkoerper primaer mit KM-31336	44.0	42.14194107055664
995	PETCT_e344879c2e	11-17-2006-NA-PET-CT Ganzkoerper primaer mit KM-33234	48.0	51.384647369384766
996	PETCT_eee2ede9ad	11-24-2006-NA-PET-CT Ganzkoerper primaer mit KM-07089	67.0	59.9978141784668
997	PETCT_f4813007a0	11-25-2000-NA-PET-CT Ganzkoerper primaer mit KM-79113	55.0	47.84379959106445
998	PETCT_fb014a1ea0	12-01-2005-NA-PET-CT Ganzkoerper primaer mit KM-85859	57.0	58.09077072143555
999	PETCT_f8de0cde56	12-05-2005-NA-PET-CT Ganzkoerper primaer mit KM-01576	58.0	45.87238693237305
1000	PETCT_ed7abf4433	12-06-2002-NA-PET-CT Ganzkoerper primaer mit KM-58502	64.0	63.129642486572266
1001	PETCT_f650c87621	12-08-2005-NA-PET-CT Ganzkoerper primaer mit KM-18719	53.0	42.278602600097656
1002	PETCT_e37d5b9bc2	12-10-2004-NA-PET-CT Ganzkoerper primaer mit KM-00773	63.0	63.94417190551758
1003	PETCT_e9be8ec30f	12-12-2002-NA-PET-CT Ganzkoerper primaer mit KM-29714	67.0	68.78076171875
1004	PETCT_e61c9da258	12-13-2002-NA-PET-CT Ganzkoerper primaer mit KM-78457	31.0	34.371681213378906
1005	PETCT_fcdbe15200	12-14-2003-NA-PET-CT Ganzkoerper primaer mit KM-11682	57.0	49.18556594848633
1006	PETCT_f1ca0f7c4c	12-22-2001-NA-PET-CT Ganzkoerper primaer mit KM-21488	48.0	53.58073806762695
1007	PETCT_fde66dd53a	12-22-2005-NA-PET-CT Ganzkoerper primaer mit KM-79975	78.0	69.8516616821289
1008	PETCT_e6b8b963b2	12-22-2006-NA-PET-CT Ganzkoerper primaer mit KM-63791	70.0	74.17900085449219
1009	PETCT_fe705ea1cc	12-29-2002-NA-Unspecified CT ABDOMEN-93772	66.0	62.22478866577149
