# Supplementary material for: Interpretable predictions from whole-body FDG-PET/CT using parameters associated with clinical outcome
Source: Commun Med (Lond). 2026 Apr 20;6:232. doi: 10.1038/s43856-026-01567-w (PMC13096647; doi:10.1038/s43856-026-01567-w)
Supplement: Supplementary file 8 — Supplementary Data 5 [file 43856_2026_1567_MOESM8_ESM.csv]

	pat_ID	scan_date	GT	prediction	prediction_probability (sex)
0	PETCT_6a3477cd9a	01-15-2005-NA-PET-CT Ganzkoerper primaer mit KM-52826	0	0	0.0003449689247645
1	PETCT_7ce196485f	01-19-2006-NA-PET-CT Teilkoerper primaer mit KM-67152	1	1	0.997611403465271
2	PETCT_760c77b289	01-20-2002-NA-PET-CT Ganzkoerper primaer mit KM-00579	1	1	0.9991276860237122
3	PETCT_7ee7610b9e	01-21-2006-NA-PET-CT Ganzkoerper primaer mit KM-58977	1	1	0.9981632828712464
4	PETCT_78355d1d4f	01-23-2006-NA-PET-CT Ganzkoerper primaer mit KM-63813	1	1	0.9999998807907104
5	PETCT_82137245b0	01-26-2002-NA-PET-CT Ganzkoerper primaer mit KM-20547	1	1	0.999924898147583
6	PETCT_7ed037687a	01-27-2003-NA-PET-CT Ganzkoerper primaer mit KM-34568	1	1	0.999863624572754
7	PETCT_7c1e6175e0	01-30-2005-NA-PET-CT Ganzkoerper primaer mit KM-42498	1	1	0.9999605417251588
8	PETCT_790246c76c	02-07-2004-NA-PET-CT Ganzkoerper primaer mit KM-97446	0	0	0.0556617081165313
9	PETCT_73597f33fe	02-10-2007-NA-PET-CT Ganzkoerper primaer mit KM-77540	0	1	0.5182706117630005
10	PETCT_80d7e682f7	02-11-2005-NA-PET-CT Ganzkoerper primaer mit KM-04329	0	0	0.0001318289869232
11	PETCT_7e5729ea40	02-21-2003-NA-PET-CT Ganzkoerper primaer mit KM-35422	1	1	0.9994837045669556
12	PETCT_6d62e15c29	02-23-2007-NA-PET-CT Ganzkoerper primaer mit KM-49711	1	1	0.9998396635055542
13	PETCT_7323c415d0	02-26-2006-NA-PET-CT Ganzkoerper primaer mit KM-21910	0	0	0.0350729301571846
14	PETCT_81debf13a1	03-09-2006-NA-PET-CT Ganzkoerper primaer mit KM-10303	1	1	0.9999008178710938
15	PETCT_7a8a062ed5	03-12-2005-NA-PET-CT Ganzkoerper primaer mit KM-27527	1	1	0.9999786615371704
16	PETCT_71ac560ffe	03-19-2007-NA-PET-CT Ganzkoerper primaer mit KM-20185	0	0	0.0126240877434611
17	PETCT_7365362464	03-22-2007-NA-PET-CT Ganzkoerper primaer mit KM-59710	0	0	8.087163223535754e-06
18	PETCT_6e7c7f8087	03-23-2003-NA-PET-CT Ganzkoerper primaer mit KM-20555	1	1	0.999967098236084
19	PETCT_7978e9fe62	03-23-2003-NA-PET-CT Ganzkoerper primaer mit KM-85763	0	0	0.0124391354620456
20	PETCT_6efefcb92a	03-26-2005-NA-PET-CT Ganzkoerper primaer mit KM-24165	1	1	0.9996134638786316
21	PETCT_7d01eb835d	03-31-2002-NA-PET-CT Ganzkoerper primaer mit KM-36135	1	1	0.9967710375785828
22	PETCT_792d7b6ad0	04-04-2005-NA-PET-CT Teilkoerper primaer mit KM-71581	0	1	0.754883885383606
23	PETCT_777fa0ba88	04-07-2003-NA-PET-CT Teilkoerper primaer mit KM-31863	1	1	0.9998387098312378
24	PETCT_71ae114917	04-13-2003-NA-PET-CT Ganzkoerper primaer mit KM-89747	0	0	0.0094739198684692
25	PETCT_7a3a27371a	04-13-2006-NA-PET-CT Ganzkoerper primaer mit KM-47449	0	0	0.0001625662844162
26	PETCT_791ec15924	04-16-2001-NA-PET-CT Ganzkoerper primaer mit KM-50308	1	1	0.9999994039535522
27	PETCT_7d97f7a102	04-21-2002-NA-PET-CT Ganzkoerper primaer mit KM-22679	1	1	0.999992847442627
28	PETCT_6c23f2686d	04-21-2007-NA-PET-CT Ganzkoerper primaer mit KM-36051	1	1	0.9999600648880004
29	PETCT_80f7760f65	05-02-2005-NA-Unspecified CT ABDOMEN-33448	0	0	3.688502374643576e-06
30	PETCT_7f2a604e03	05-05-2002-NA-PET-CT Ganzkoerper primaer mit KM-38994	1	1	0.9999964237213136
31	PETCT_80ccbdadf9	05-06-2002-NA-PET-CT Ganzkoerper primaer mit KM-73465	1	1	0.9999771118164062
32	PETCT_7147385005	05-09-2002-NA-PET-CT Ganzkoerper primaer mit KM-92807	0	0	0.006661994382739
33	PETCT_7ef5343426	05-12-2005-NA-PET-CT Ganzkoerper primaer mit KM-51720	0	0	1.0662955673979011e-06
34	PETCT_68ef307665	05-16-2003-NA-PET-CT Ganzkoerper primaer mit KM-38550	0	0	0.0830975994467735
35	PETCT_73597f33fe	05-17-2007-NA-PET-CT Ganzkoerper primaer mit KM-62514	0	0	0.2599920630455017
36	PETCT_69aa8dbfd2	05-24-2003-NA-PET-CT Teilkoerper nativ-05834	0	0	0.0004062736115884
37	PETCT_7e56b0b62c	05-27-2006-NA-PET-CT Ganzkoerper primaer mit KM-57089	0	0	0.0030119223520159
38	PETCT_74bbceaeeb	06-03-2005-NA-PET-CT Ganzkoerper primaer mit KM-94697	0	0	0.2689577341079712
39	PETCT_7faf36a152	06-14-2002-NA-PET-CT Ganzkoerper primaer mit KM-16783	0	0	0.000324950000504
40	PETCT_7255ccbcf4	06-15-2003-NA-PET-CT Ganzkoerper primaer mit KM-75929	0	0	1.4337326319946442e-05
41	PETCT_7cfd708a53	06-17-2005-NA-PET-CT Ganzkoerper primaer mit KM-72140	1	1	0.9999996423721312
42	PETCT_7b477e7e0d	06-19-2003-NA-PET-CT Ganzkoerper primaer mit KM-32373	1	1	0.9962320923805236
43	PETCT_6c469107a0	06-23-2002-NA-PET-CT Ganzkoerper primaer mit KM-84161	0	0	0.0004300898581277
44	PETCT_802f19931c	06-30-2002-NA-PET-CT Ganzkoerper primaer mit KM-43581	0	0	1.8670023564482108e-05
45	PETCT_7c96c4626d	06-30-2003-NA-PET-CT Ganzkoerper primaer mit KM-22056	0	0	0.0016381035093218
46	PETCT_6b177a3c28	06-30-2005-NA-PET-CT Ganzkoerper primaer mit KM-89194	1	1	0.9999895095825196
47	PETCT_75210090cd	07-02-2005-NA-PET-CT Ganzkoerper primaer mit KM-41469	0	0	9.586869964550717e-07
48	PETCT_72725f2bda	07-06-2007-NA-PET-CT Ganzkoerper primaer mit KM-20241	0	0	0.0015172297134995
49	PETCT_68a7ade33c	07-08-2001-NA-PET-CT Ganzkoerper primaer mit KM-05114	1	1	0.9999843835830688
50	PETCT_75d5e740f0	07-11-2002-NA-PET-CT Teilkoerper primaer mit KM-73333	0	0	0.0005479088868014
51	PETCT_770ee48d09	07-15-2005-NA-PET-CT Ganzkoerper primaer mit KM-58868	0	0	1.1384055142116267e-05
52	PETCT_80b8393c44	07-22-2002-NA-PET-CT Teilkoerper primaer mit KM-92543	1	1	0.9991828799247742
53	PETCT_7b477e7e0d	07-26-2002-NA-PET-CT Ganzkoerper primaer mit KM-97314	1	1	0.9997469782829284
54	PETCT_75d1080946	07-28-2003-NA-PET-CT Ganzkoerper primaer mit KM-72389	1	1	0.9895493984222412
55	PETCT_6b20c7eabb	07-31-2003-NA-PET-CT Teilkoerper primaer mit KM-89480	0	0	0.0506615899503231
56	PETCT_72d2d6de52	08-05-2005-NA-PET-CT Teilkoerper primaer mit KM-55761	0	0	0.0396232679486274
57	PETCT_6c660140ca	08-06-2006-NA-PET-CT Ganzkoerper primaer mit KM-39365	0	0	0.2788784801959991
58	PETCT_7948aa0e26	08-10-2001-NA-PET-CT Ganzkoerper primaer mit KM-23662	0	0	0.1703498214483261
59	PETCT_73fda3a382	08-12-2005-NA-PET-CT Ganzkoerper primaer mit KM-37318	1	1	0.9960532188415528
60	PETCT_69606f6a25	08-13-2006-NA-PET-CT Ganzkoerper primaer mit KM-06412	1	1	0.9999312162399292
61	PETCT_7fbb39290e	08-15-2002-NA-PET-CT Ganzkoerper primaer mit KM-01459	0	0	4.353422582425992e-07
62	PETCT_816732638d	08-18-2000-NA-PET-CT Ganzkoerper primaer mit KM-40823	0	0	0.0375089459121227
63	PETCT_7094acd4c0	08-23-2001-NA-PET-CT Ganzkoerper primaer mit KM-28070	1	1	0.9999961853027344
64	PETCT_6d62e15c29	08-24-2006-NA-PET-CT Ganzkoerper primaer mit KM-72408	1	1	0.9999439716339112
65	PETCT_7958ce0f7c	08-31-2003-NA-PET-CT Ganzkoerper primaer mit KM-85489	1	1	0.9999598264694214
66	PETCT_6f46454a8d	09-03-2005-NA-PET-CT Ganzkoerper primaer mit KM-10900	0	1	0.7869065403938293
67	PETCT_6f46454a8d	09-07-2003-NA-PET-CT Ganzkoerper primaer mit KM-17255	0	1	0.9379738569259644
68	PETCT_6f46454a8d	09-12-2002-NA-PET-CT Ganzkoerper primaer mit KM-14772	0	0	0.2969010770320892
69	PETCT_75e42ff05f	09-21-2002-NA-PET-CT Ganzkoerper primaer mit KM-21375	1	1	0.9998897314071656
70	PETCT_7abe274c10	09-21-2006-NA-PET-CT Ganzkoerper primaer mit KM-21377	0	0	0.0010886000236496
71	PETCT_7d8aa1e94d	10-04-2002-NA-PET-CT Ganzkoerper primaer mit KM-89111	1	1	0.9999986886978148
72	PETCT_7b42056ee3	10-13-2002-NA-PET-CT Ganzkoerper primaer mit KM-73138	1	1	0.9999774694442748
73	PETCT_7a77b26403	10-20-2000-NA-PET-CT Ganzkoerper primaer mit KM-54468	0	0	0.0115552507340908
74	PETCT_7cfaf65584	10-28-2006-NA-PET-CT Ganzkoerper primaer mit KM-65508	1	1	0.9999728202819824
75	PETCT_75046e0c12	10-29-2004-NA-PET-CT Ganzkoerper primaer mit KM-48249	1	1	0.9999916553497314
76	PETCT_777fa0ba88	11-04-2002-NA-PET-CT Teilkoerper primaer mit KM-03413	1	1	0.9999487400054932
77	PETCT_78b89bc739	11-08-2004-NA-PET-CT Ganzkoerper primaer mit KM-17334	1	1	0.9999998807907104
78	PETCT_742a9413db	11-10-2001-NA-PET-CT Ganzkoerper primaer mit KM-67094	1	1	0.9995324611663818
79	PETCT_68b75093c5	11-12-2000-NA-PET-CT Ganzkoerper primaer mit KM-72515	1	1	0.99990975856781
80	PETCT_72ee9ec897	11-12-2001-NA-PET-CT Ganzkoerper primaer mit KM-30869	1	1	0.999962568283081
81	PETCT_80f21e1ed0	11-12-2006-NA-PET-CT Ganzkoerper primaer mit KM-60752	1	1	0.9999974966049194
82	PETCT_8311aeddb9	11-13-2003-NA-PET-CT Ganzkoerper primaer mit KM-31618	1	1	0.999963402748108
83	PETCT_68f73c4518	11-13-2004-NA-PET-CT Ganzkoerper primaer mit KM-36034	0	0	1.6474562825052883e-09
84	PETCT_80f7760f65	11-14-2005-NA-PET-CT Ganzkoerper nativ u. mit KM-03423	0	0	7.14605789653433e-07
85	PETCT_6e1dba94e8	11-15-2002-NA-PET-CT Ganzkoerper primaer mit KM-36676	0	0	3.395490057300776e-05
86	PETCT_6d6a193655	11-17-2002-NA-PET-CT Ganzkoerper primaer mit KM-45963	1	1	0.9999979734420776
87	PETCT_7b9d625330	11-17-2002-NA-PET-CT Ganzkoerper primaer mit KM-75418	0	0	0.0001161016480182
88	PETCT_77bceab232	11-21-2002-NA-PET-CT Ganzkoerper primaer mit KM-21240	0	0	0.2996394038200378
89	PETCT_69c90b6820	11-21-2005-NA-PET-CT Ganzkoerper primaer mit KM-67571	0	0	0.1586562246084213
90	PETCT_7a262070a9	11-25-2005-NA-PET-CT Ganzkoerper primaer mit KM-58120	1	1	0.9999785423278807
91	PETCT_7faf36a152	11-27-2005-NA-PET-CT Ganzkoerper primaer mit KM-26480	0	0	0.002339347731322
92	PETCT_6dd36a2c19	11-28-2003-NA-PET-CT Ganzkoerper nativ-34848	1	1	0.9998438358306884
93	PETCT_741f6130ed	11-28-2004-NA-PET-CT Teilkoerper primaer mit KM-17962	1	1	0.9987326264381408
94	PETCT_7785c10e91	12-15-2006-NA-PET-CT Ganzkoerper primaer mit KM-36884	1	1	0.999996781349182
95	PETCT_824c6a0014	12-18-2005-NA-PET-CT Ganzkoerper primaer mit KM-51928	1	1	0.9999991655349731
96	PETCT_685d7c09b5	12-23-2000-NA-PET-CT Ganzkoerper primaer mit KM-22883	0	1	0.8383760452270508
97	PETCT_69ee62b035	12-26-2002-NA-PET-CT Ganzkoerper primaer mit KM-42071	0	0	0.003016639733687
98	PETCT_6aea5c3a03	12-27-2001-NA-PET-CT Ganzkoerper primaer mit KM-48586	0	0	0.0002921121485996
99	PETCT_6fe855c937	12-29-2001-NA-PET-CT Ganzkoerper primaer mit KM-74146	1	1	0.999562919139862
100	PETCT_76ebd5c736	12-29-2005-NA-PET-CT Ganzkoerper primaer mit KM-09310	1	1	0.9996961355209352
