# Supplementary material for: Interpretable predictions from whole-body FDG-PET/CT using parameters associated with clinical outcome
Source: Commun Med (Lond). 2026 Apr 20;6:232. doi: 10.1038/s43856-026-01567-w (PMC13096647; doi:10.1038/s43856-026-01567-w)
Supplement: Supplementary file 9 — Supplementary Data 6 [file 43856_2026_1567_MOESM9_ESM.csv]

	pat_ID	scan_date	GT	prediction	prediction_probability (diagnosis)
0	PETCT_ede28cc3c2	01-04-2001-NA-PET-CT Ganzkoerper primaer mit KM-27819	1	1	1.0
1	PETCT_faf4a6dbaa	01-10-2003-NA-PET-CT Ganzkoerper primaer mit KM-49516	1	1	1.0
2	PETCT_f37014ec85	01-14-2007-NA-PET-CT Ganzkoerper primaer mit KM-74079	1	1	0.5368927121162415
3	PETCT_ec581d49ef	01-23-2003-NA-PET-CT Ganzkoerper primaer mit KM-07785	1	1	0.9999990463256836
4	PETCT_e69152b6b4	01-26-2004-NA-PET-CT Ganzkoerper primaer mit KM-31607	1	1	1.0
5	PETCT_f7a9267a69	02-01-2003-NA-PET-CT Ganzkoerper nativ-68818	0	0	0.0055056018754839
6	PETCT_f15b868db6	02-03-2006-NA-PET-CT Ganzkoerper primaer mit KM-17521	0	0	4.582980909617618e-05
7	PETCT_e4712dc58c	02-12-1999-NA-PET-CT Ganzkoerper primaer mit KM-56899	1	1	0.9998989105224608
8	PETCT_e4e5baf901	02-14-2005-NA-PET-CT Ganzkoerper primaer mit KM-75290	0	0	0.0010133928153663
9	PETCT_f144b214af	02-23-2001-NA-PET-CT Ganzkoerper primaer mit KM-64199	1	1	0.9999339580535888
10	PETCT_efd619ecbf	02-23-2003-NA-PET-CT Ganzkoerper primaer mit KM-27081	1	1	1.0
11	PETCT_fde79b6aa9	02-23-2003-NA-PET-CT Ganzkoerper primaer mit KM-88403	0	0	0.0245036222040653
12	PETCT_e90a287d09	02-24-2003-NA-PET-CT Ganzkoerper nativ-91559	0	1	0.7227448225021362
13	PETCT_f8aac0e202	02-26-2006-NA-PET-CT Ganzkoerper primaer mit KM-41484	0	0	0.0020718320738524
14	PETCT_ea42c88cc7	02-26-2006-NA-PET-CT Ganzkoerper primaer mit KM-88113	1	1	1.0
15	PETCT_e6a91fef70	03-02-2006-NA-PET-CT Ganzkoerper primaer mit KM-65080	0	0	0.0009405693272128
16	PETCT_ee97822c60	03-03-2003-NA-PET-CT Ganzkoerper primaer mit KM-78725	1	1	0.9999974966049194
17	PETCT_f650c87621	03-11-2005-NA-PET-CT Ganzkoerper primaer mit KM-89620	0	0	0.0017649828223511
18	PETCT_e52eca67d7	03-13-2006-NA-PET-CT Ganzkoerper nativ-86848	0	0	0.0001213057985296
19	PETCT_f8314eb3f7	03-14-2003-NA-PET-CT Ganzkoerper nativ-46438	0	1	0.8768502473831177
20	PETCT_f603eeceba	03-17-2003-NA-PET-CT Ganzkoerper primaer mit KM-29929	0	0	0.0015847106697037
21	PETCT_f1501b1f45	03-20-2005-NA-PET-CT Ganzkoerper primaer mit KM-34354	1	1	1.0
22	PETCT_f9c4d4f9ab	03-22-2007-NA-PET-CT Ganzkoerper nativ-27135	1	1	1.0
23	PETCT_f01e83894d	03-24-2005-NA-PET-CT Ganzkoerper primaer mit KM-61290	1	1	0.9991925358772278
24	PETCT_ec581d49ef	03-25-2002-NA-PET-CT Ganzkoerper primaer mit KM-41627	1	1	1.0
25	PETCT_f65602d938	03-25-2007-NA-PET-CT Ganzkoerper primaer mit KM-91477	1	1	1.0
26	PETCT_f0a1a38a3b	03-27-2005-NA-PET-CT Ganzkoerper primaer mit KM-38725	0	0	0.0027975395787507
27	PETCT_ff1451316e	03-31-2003-NA-PET-CT Ganzkoerper primaer mit KM-22165	0	0	0.0148687539622187
28	PETCT_f5c9b0de6c	04-02-2004-NA-PET-CT Ganzkoerper primaer mit KM-04984	1	1	1.0
29	PETCT_e5c7be07a8	04-08-2005-NA-PET-CT Ganzkoerper primaer mit KM-61301	0	0	0.307000458240509
30	PETCT_ebaa30ba2e	04-17-2003-NA-PET-CT Ganzkoerper primaer mit KM-69806	0	0	6.96687784511596e-05
31	PETCT_eafa147e24	04-18-2005-NA-PET-CT Ganzkoerper primaer mit KM-44792	1	1	1.0
32	PETCT_f1594a7d8a	04-25-2003-NA-PET-CT Ganzkoerper primaer mit KM-44309	0	0	0.078156903386116
33	PETCT_fe705ea1cc	04-27-2003-NA-Unspecified CT ABDOMEN-47025	0	0	0.0039719473570585
34	PETCT_f2f28337ba	05-03-2001-NA-PET-CT Ganzkoerper primaer mit KM-27577	1	1	0.9999997615814208
35	PETCT_f60ea3abc5	05-03-2003-NA-PET-CT Ganzkoerper primaer mit KM-12218	1	1	1.0
36	PETCT_f21755a99b	05-05-2005-NA-PET-CT Ganzkoerper primaer mit KM-44651	1	1	1.0
37	PETCT_fde79b6aa9	05-09-2005-NA-PET-CT Ganzkoerper primaer mit KM-13154	1	1	0.9999995231628418
38	PETCT_f5cff2e59d	05-10-2007-NA-PET-CT Ganzkoerper primaer mit KM-18997	0	1	0.999902844429016
39	PETCT_ed9fa4eff1	05-11-2001-NA-PET-CT Ganzkoerper primaer mit KM-00631	1	1	1.0
40	PETCT_f068e22258	05-14-2007-NA-PET-CT Ganzkoerper primaer mit KM-71238	0	0	0.0143453208729624
41	PETCT_e79291780d	05-14-2007-NA-PET-CT Ganzkoerper primaer mit KM-72066	1	0	0.0470089390873909
42	PETCT_f0e1b89b41	05-17-2007-NA-PET-CT Ganzkoerper primaer mit KM-23556	0	0	0.0022285971790552
43	PETCT_ef9d41b836	05-21-2001-NA-PET-CT Ganzkoerper primaer mit KM-39055	1	1	1.0
44	PETCT_e68c4577d8	05-25-2007-NA-PET-CT Ganzkoerper nativ-04338	0	1	0.8989487886428833
45	PETCT_f7067b7bbb	05-26-2001-NA-PET-CT Ganzkoerper primaer mit KM-25597	1	1	1.0
46	PETCT_e44480b9b8	05-26-2002-NA-PET-CT Ganzkoerper primaer mit KM-00331	1	1	0.998884618282318
47	PETCT_fc0389a486	05-30-2005-NA-PET-CT Ganzkoerper primaer mit KM-25868	0	0	0.3093715012073517
48	PETCT_eeeda112bb	06-07-2003-NA-PET-CT Ganzkoerper primaer mit KM-99935	1	1	1.0
49	PETCT_e664932bbc	06-09-2007-NA-PET-CT Ganzkoerper primaer mit KM-68140	0	1	0.9829505085945128
50	PETCT_eda00de6b0	06-24-2006-NA-PET-CT Ganzkoerper primaer mit KM-48362	0	0	1.693402964519919e-06
51	PETCT_f9e0c504af	06-29-2003-NA-PET-CT Ganzkoerper primaer mit KM-14170	1	1	1.0
52	PETCT_e9feb1135e	07-01-2005-NA-PET-CT Ganzkoerper primaer mit KM-42484	0	0	0.0013111208099871
53	PETCT_e8624bab41	07-07-2007-NA-PET-CT Ganzkoerper primaer mit KM-38521	0	0	0.0627585127949714
54	PETCT_e4e99dbb47	07-17-2005-NA-PET-CT Ganzkoerper primaer mit KM-52196	0	1	0.6043782234191895
55	PETCT_eca59074b9	07-20-2002-NA-PET-CT Ganzkoerper primaer mit KM-73521	0	0	0.0059713823720812
56	PETCT_e5e1918765	07-24-2003-NA-PET-CT Ganzkoerper primaer mit KM-69923	0	0	0.0041522607207298
57	PETCT_f47e31ceb5	07-26-2003-NA-PET-CT Ganzkoerper primaer mit KM-36586	1	1	1.0
58	PETCT_f637b5930b	07-27-2003-NA-PET-CT Ganzkoerper nativ u. mit KM-06338	1	0	0.0018728853901848
59	PETCT_f8aac0e202	07-30-2006-NA-PET-CT Ganzkoerper primaer mit KM-85987	0	0	0.0021167024970054
60	PETCT_ea6c621616	08-08-2005-NA-PET-CT Ganzkoerper primaer mit KM-54129	1	1	0.9999996423721312
61	PETCT_fde79b6aa9	08-16-2003-NA-PET-CT Ganzkoerper primaer mit KM-88178	0	1	0.6279550790786743
62	PETCT_e90a287d09	08-22-2002-NA-PET-CT Ganzkoerper nativ-44603	0	0	0.0002920469560194
63	PETCT_ea9302fb0f	08-23-2003-NA-PET-CT Ganzkoerper primaer mit KM-17015	1	1	0.9779285788536072
64	PETCT_e5d50c5569	08-24-2006-NA-PET-CT Ganzkoerper primaer mit KM-02506	0	0	0.0019566204864531
65	PETCT_f4668d2bdc	09-04-2000-NA-PET-CT Ganzkoerper primaer mit KM-84583	1	1	1.0
66	PETCT_e9feb1135e	09-09-2005-NA-PET-CT Ganzkoerper primaer mit KM-13606	0	1	0.9917438626289368
67	PETCT_f75d25523c	09-13-2002-NA-PET-CT Ganzkoerper primaer mit KM-56532	0	0	0.0028275558724999
68	PETCT_f24f3ce1da	09-14-2001-NA-PET-CT Ganzkoerper primaer mit KM-27130	1	1	0.9999960660934448
69	PETCT_f8314eb3f7	09-20-2003-NA-PET-CT Ganzkoerper nativ-98309	0	0	0.0002704061917029
70	PETCT_ff39795341	09-22-2005-NA-PET-CT Ganzkoerper primaer mit KM-98939	0	0	0.0017083308193832
71	PETCT_ed9dca00d2	09-25-2004-NA-PET-CT Ganzkoerper primaer mit KM-44626	1	1	0.9999996423721312
72	PETCT_ebb0045704	09-27-2002-NA-Unspecified CT-08213	1	1	1.0
73	PETCT_e77124b7f4	09-29-2005-NA-PET-CT Ganzkoerper primaer mit KM-55351	1	1	1.0
74	PETCT_f4a5ebd915	10-03-2003-NA-PET-CT Ganzkoerper primaer mit KM-06836	0	0	0.0112608913332223
75	PETCT_fbd907a179	10-04-2003-NA-PET-CT Ganzkoerper primaer mit KM-52084	1	1	0.9719478487968444
76	PETCT_fa45f610c4	10-07-2004-NA-PET-CT Ganzkoerper primaer mit KM-25192	0	0	0.0056380415335297
77	PETCT_f6295a93a6	10-09-2006-NA-PET-CT Ganzkoerper primaer mit KM-47400	0	1	0.999816119670868
78	PETCT_e9e1a391b5	10-11-2001-NA-PET-CT Ganzkoerper primaer mit KM-59356	1	1	0.9998002648353576
79	PETCT_ea051a3e6c	10-22-2004-NA-PET-CT Ganzkoerper primaer mit KM-19249	1	1	1.0
80	PETCT_e5b1d6b4bd	10-23-2004-NA-PET-CT Ganzkoerper primaer mit KM-90543	0	0	0.0365772061049938
81	PETCT_f11f3d3692	10-24-2003-NA-PET-CT Ganzkoerper primaer mit KM-24052	1	1	1.0
82	PETCT_ec6b934720	10-25-2002-NA-PET-CT Ganzkoerper primaer mit KM-66107	1	1	0.9997461438179016
83	PETCT_ea0fd89f0f	10-25-2003-NA-PET-CT Ganzkoerper primaer mit KM-32502	1	1	1.0
84	PETCT_f5c2c09846	10-28-2002-NA-PET-CT Ganzkoerper primaer mit KM-57257	1	1	0.9989822506904602
85	PETCT_e77c5fca12	10-28-2002-NA-PET-CT Ganzkoerper primaer mit KM-85839	1	1	0.998869240283966
86	PETCT_f7a9267a69	11-01-2002-NA-PET-CT Ganzkoerper nativ-75431	0	0	0.3912249505519867
87	PETCT_e4749cda88	11-03-2005-NA-PET-CT Ganzkoerper primaer mit KM-34566	1	1	1.0
88	PETCT_e6f6c84ec5	11-05-2005-NA-PET-CT Ganzkoerper primaer mit KM-82117	0	0	0.0221309177577495
89	PETCT_f082a3d319	11-08-2004-NA-PET-CT Ganzkoerper primaer mit KM-31336	0	0	0.000138258037623
90	PETCT_e344879c2e	11-17-2006-NA-PET-CT Ganzkoerper primaer mit KM-33234	0	1	0.9991067051887512
91	PETCT_eee2ede9ad	11-24-2006-NA-PET-CT Ganzkoerper primaer mit KM-07089	0	0	0.0003356101806275
92	PETCT_f4813007a0	11-25-2000-NA-PET-CT Ganzkoerper primaer mit KM-79113	1	1	1.0
93	PETCT_fb014a1ea0	12-01-2005-NA-PET-CT Ganzkoerper primaer mit KM-85859	1	0	0.0057421196252107
94	PETCT_f8de0cde56	12-05-2005-NA-PET-CT Ganzkoerper primaer mit KM-01576	0	1	0.5702462196350098
95	PETCT_ed7abf4433	12-06-2002-NA-PET-CT Ganzkoerper primaer mit KM-58502	0	0	0.0074170990847051
96	PETCT_f650c87621	12-08-2005-NA-PET-CT Ganzkoerper primaer mit KM-18719	0	0	8.979786070995033e-05
97	PETCT_e37d5b9bc2	12-10-2004-NA-PET-CT Ganzkoerper primaer mit KM-00773	0	1	0.6850820183753967
98	PETCT_e9be8ec30f	12-12-2002-NA-PET-CT Ganzkoerper primaer mit KM-29714	1	1	0.998347282409668
99	PETCT_e61c9da258	12-13-2002-NA-PET-CT Ganzkoerper primaer mit KM-78457	1	1	0.942707359790802
100	PETCT_fcdbe15200	12-14-2003-NA-PET-CT Ganzkoerper primaer mit KM-11682	1	1	1.0
101	PETCT_f1ca0f7c4c	12-22-2001-NA-PET-CT Ganzkoerper primaer mit KM-21488	1	1	0.991038978099823
102	PETCT_fde66dd53a	12-22-2005-NA-PET-CT Ganzkoerper primaer mit KM-79975	1	0	0.0121697355061769
103	PETCT_e6b8b963b2	12-22-2006-NA-PET-CT Ganzkoerper primaer mit KM-63791	0	0	0.0024359964299947
104	PETCT_fe705ea1cc	12-29-2002-NA-Unspecified CT ABDOMEN-93772	1	1	1.0
